# Supplementary material for: Transcriptome Profiling Predicts New Genes to Promote Maize Callus Formation and Transformation
Source: Front Plant Sci. 2019 Dec 20;10:1633. doi: 10.3389/fpls.2019.01633 (PMC6934073; doi:10.3389/fpls.2019.01633)
Supplement: Supplementary Table S1 — The primers used in qRT-PCR, plasmid construction and genomic PCR amplification. [file Table_1.xlsx]

## Sheet: Sheet1
Supplemental Table 1 The primers used in qRT-PCR, plasmid construction and genomic PCR amplification
Gene	qRT-PCR	PCR amplification	Primers
GRMZM2G071790	sense		CATGGACGAGATGGAGTTCACC
	anti-sense		CACAAGGCTTCACACGATAACAG
GRMZM2G139300	sense		GCCACGTGACTTTCTTTATTTTCGT
	anti-sense		AATCAATCAATTTCTCCTTTGGCGG
GRMZM2G159456	sense		CACTACACACACAGTAACAACACTC
	anti-sense		CGAAAAAGAAAAGGTGAGAGAGACC
GRMZM2G107771	sense		TGTTTAGATCCTAGCCTATGTACTGC
	anti-sense		AACCGTGAGCTGACACTCGAATTAT
GRMZM2G001799	sense		GGAGGTCTTTGTGAAGTCAGTGAAG
	anti-sense		GAGTGCTATAATACGTGCGTTAGTG
GRMZM2G477879	sense		GGAAGGTGTTGTTATTTTCACTGGT
	anti-sense		ATAAGTGGGGACAAACAATCTGAGA
GRMZM2G004087	sense		ATTACAAGAGGTGGTGCAAGTATCT
	anti-sense		GACCCATATAGAGAAGTTTGCGTTG
GRMZM6G161711	sense		CGATAGTTGAATACAGTGAGCACAC
	anti-sense		TAGTCCAAACAGCAGTATCTAGCTC
GRMZM2G153488	sense		CGTTAGGACGTAAGGTAAGACACC
	anti-sense		CTTGCTCTGAGCTTCGCTACGTAA
ZmBBM2-CDS	sense		GGGATAATAGTTGTAGAAGGGAAGG
	anti-sense		TTATAGGGAAATTTGTTGTTGTCGT
Actin	sense		CGATTGAGCATGGCATTGTCA
	anti-sense		CCCACTAGCGTACAACGAA
ZmBBM2-plasmid construction		sense	CATGCCATGGCTTCAGCGAACAACTGGCTGG
		anti-sense	GGTCACCTCACCCCATGCCGTTGTTGAAAGGA
ZmBBM2-positive callus identification		sense	ACTAGACAGGAGTACATTGCATACC
		anti-sense	CGCTATATTTTGTTTTCTATCGCGT
