# Supplementary material for: Transcriptome Profiling Predicts New Genes to Promote Maize Callus Formation and Transformation
Source: Front Plant Sci. 2019 Dec 20;10:1633. doi: 10.3389/fpls.2019.01633 (PMC6934073; doi:10.3389/fpls.2019.01633)
Supplement: Supplementary Table S3 — Upregulated and downregulated induced genes at different days. [file Table_3.xlsx]

## Sheet: induced genes
Supplementary Table S3. Upregulated and downregulated induced genes at different days
gene	Symbol	Annotation	FPKM						Expression trend at timepoint comparison
			D0	D1	D2	D4	D6	D8	D1vsD0	D2vsD0	D4vsD0	D6vsD0	D8vsD0
GRMZM2G154114	NA	NA	0	0.251279	4.52929	4.76125	4.30528	4.27924	upregulated
zma-MIR393c	NA	NA	0	2.37012	9.32362	15.0569	6.16065	8.33209	upregulated
GRMZM2G073764	NA	Uncharacterized protein	0	0.172151	0.46157	1.71565	0.784774	1.06672	upregulated
GRMZM2G369481	NA	Uncharacterized protein	0	0.200539	5.95144	2.63282	2.09261	2.36326	upregulated
GRMZM2G019956	abi18	NA	0.640591	3.26489	2.28895	0.818134	0.425767	0.386559	upregulated
GRMZM2G455440	NA	Putative uncharacterized protein	0.817175	3.83987	77.0249	144.796	197.567	168.258	upregulated
GRMZM2G004523	NA	Uncharacterized protein	0.551874	2.52236	4.06624	7.51528	5.35458	4.01	upregulated
GRMZM2G470756	NA	Grx_C8-glutaredoxin subgroup III	6.32884	27.7391	33.2686	18.8729	5.89174	7.47135	upregulated
GRMZM2G084445	NA	Uncharacterized protein	0.365175	1.5252	5.42613	7.73425	15.4381	9.30024	upregulated
GRMZM2G150859	NA	NA	4.34507	17.8207	49.8982	40.9717	21.5429	15.7652	upregulated
GRMZM2G027522	mac1	TPD1	0.615135	2.49932	2.10325	0.654624	0.365809	0.280653	upregulated
GRMZM2G121700	NA	Uncharacterized protein	23.8047	93.0045	144.696	217.5	85.5432	115.139	upregulated
GRMZM2G046609	NA	NA	0.0710817	0.279937	5.40372	22.0798	36.0462	41.9031	upregulated
GRMZM2G442791	ms22	NA	2.64402	9.95955	5.3328	2.56485	0.925938	0.880865	upregulated
GRMZM2G028556	gst7	Uncharacterized protein	150.623	558.054	140.877	191.226	140.565	173.357	upregulated
GRMZM2G130131	ofp11	NA	0.521362	1.89836	11.2756	9.94476	7.70904	5.47491	upregulated
GRMZM2G106276	hb4	Putative homeobox DNA-binding and leucine zipper domain family protein	2.04227	7.3033	21.0252	37.912	59.1267	85.4241	upregulated
GRMZM2G156877	gst8	Glutathione S-transferase IV; Uncharacterized protein	39.1519	136.72	37.8854	67.3968	108.796	126.439	upregulated
GRMZM2G123407	NA	NA	0.249881	0.906469	2.67301	2.39346	1.09125	2.11085	upregulated
GRMZM2G149022	NA	NA	4.57327	15.7855	37.7896	25.3175	24.3556	19.1764	upregulated
GRMZM2G048324	nrx1	Uncharacterized protein	4.46173	15.0898	14.275	42.1322	49.2941	63.7185	upregulated
GRMZM2G079185	lbd26	Uncharacterized protein	2.69438	8.85203	11.3462	4.44755	1.57128	1.56108	upregulated
GRMZM2G022706	NA	Uncharacterized protein	0.709549	2.31735	2.70651	1.40425	0.592902	0.980941	upregulated
GRMZM2G423617	GRMZM2G423617	Uncharacterized protein	1.64156	5.28845	26.9808	38.7468	40.2055	33.8201	upregulated
AC234526.1_FG005	NA	NA	0.304906	0.965902	2.01571	2.62324	4.20785	4.55947	upregulated
GRMZM2G374986	glk30	Putative MYB DNA-binding domain superfamily protein	0.167468	0.554034	0.780214	1.1909	1.85181	0.719441	upregulated
GRMZM2G096171	crr7	Response regulator 7; Uncharacterized protein	0.557681	1.75142	3.20117	3.14389	7.54925	13.3811	upregulated
GRMZM2G025429	ipt8	Isopentenyl transferase IPT8	1.05758	3.34328	4.18412	1.646	1.19019	1.4113	upregulated
GRMZM2G047613	NA	Uncharacterized protein	38.0651	116.654	123.623	87.8858	92.1741	68.7513	upregulated
GRMZM2G031925	NA	Uncharacterized protein	2.66657	8.02656	16.8968	13.7724	8.33982	5.07681	upregulated
GRMZM2G042538	NA	NA	1.9374	5.81021	6.28262	4.30584	3.79895	10.0695	upregulated
GRMZM2G023346	NA	Uncharacterized protein	2.61426	7.85127	12.6989	29.8935	38.1949	32.361	upregulated
GRMZM2G067654	bhlh10	Putative HLH DNA-binding domain superfamily protein	0.792635	2.3963	5.17152	7.11535	4.1048	2.80422	upregulated
GRMZM2G070271	umc2230	NA	0.566468	1.68441	1.46405	2.73931	3.19135	5.58118	upregulated
GRMZM2G054896	NA	Plastid-specific ribosomal protein 6	19.3103	57.3401	32.7051	10.4802	7.76341	6.30273	upregulated
GRMZM2G067830	NA	Putative RING zinc finger domain superfamily protein	5.12881	15.0983	10.7309	10.9782	18.9424	10.2818	upregulated
GRMZM2G008691	bhlh36	Putative HLH DNA-binding domain superfamily protein; Uncharacterized protein	2.80944	8.31682	27.6904	24.081	25.0155	23.261	upregulated
GRMZM2G134797	ndk1	Uncharacterized protein	77.3224	224.533	101.724	65.5129	54.7325	59.3201	upregulated
GRMZM2G346133	NA	Dynein light chain LC6; flagellar outer arm	25.6869	73.2575	51.2684	24.327	12.5463	12.6129	upregulated
GRMZM2G075943	NA	NA	0.36203	1.01856	0.912579	0.119477	0.103782	0.121662	upregulated
GRMZM2G308687	gst5	Glutathione transferase	388.484	1090.04	326.681	322.2	287.366	418.502	upregulated
GRMZM2G084609	NA	NA	0.273523	0.780607	2.19779	5.90335	10.6521	11.9228	upregulated
GRMZM2G114988	NA	Putative cytochrome P450 superfamily protein	65.7437	184.029	64.6627	69.0666	38.4945	29.8759	upregulated
GRMZM2G158009	NA	Uncharacterized protein	0.581254	1.63112	2.21762	3.91005	4.97664	6.42841	upregulated
GRMZM2G090568	cat2	Catalase isozyme 2	0.968136	2.64398	15.0572	43.2711	12.9566	40.3193	upregulated
GRMZM2G074946	NA	6-phosphogluconolactonase; Uncharacterized protein	1.04287	2.93033	4.86477	3.34528	1.95192	1.68919	upregulated
GRMZM2G496448	NA	Uncharacterized protein	0.52048	1.4063	0.795861	0.969517	0.700587	1.40168	upregulated
GRMZM2G096431	NA	Uncharacterized protein	0.510674	1.45635	2.72924	2.69517	2.25978	1.15284	upregulated
GRMZM2G021055	NA	Uncharacterized protein	0.359291	0.975436	3.18039	5.97452	6.72988	5.1098	upregulated
GRMZM2G154505	NA	Uncharacterized protein	0.521448	1.35986	1.86776	8.98697	12.8266	11.7288	upregulated
GRMZM2G429781	NA	NA	1.15309	3.11532	2.98741	0.12337	0.15584	0.211143	upregulated
GRMZM2G392918	NA	Uncharacterized protein	0.281361	0.786443	2.11264	1.42039	0.549576	0.303922	upregulated
GRMZM2G132509	NA	Uncharacterized protein	12.031	32.2777	132.394	120.717	174.34	146.416	upregulated
GRMZM2G006047	AY110426	Lipid transfer protein	0.322784	0.8408	1.26678	9.84263	4.36985	2.94016	upregulated
GRMZM2G312419	myb60	Putative MYB DNA-binding domain superfamily protein	7.94603	21.2262	23.5445	11.3996	11.4713	8.55073	upregulated
GRMZM2G084958	pcr1	Uncharacterized protein	0.909878	2.49255	3.42118	20.6908	7.44199	6.68418	upregulated
GRMZM5G849499	NA	Putative uncharacterized protein	1.56839	4.1466	15.9165	16.6664	9.07913	5.14034	upregulated
GRMZM2G702806	NA	Uncharacterized protein	0.4878	1.28504	1.33272	1.65029	1.63775	1.55187	upregulated
GRMZM2G128466	NA	NADPH quinone oxidoreductase 2; Uncharacterized protein	2.84416	7.50057	2.36271	3.73137	4.78285	7.29799	upregulated
GRMZM2G109399	NA	Uncharacterized protein	0.909202	2.4331	2.09157	0.272437	0.0854547	0.262165	upregulated
GRMZM2G065451	sbp20	Squamosa promoter-binding protein-like (SBP domain) transcription factor family protein isoform 1; Squamosa promoter-binding protein-like (SBP domain) transcription factor family protein isoform 2; Uncharacterized protein	0.121675	0.309014	0.594729	2.33895	1.64173	1.2018	upregulated
GRMZM2G032955	NA	Prenylated rab acceptor family protein	2.02628	5.28001	4.45356	3.15524	4.13752	6.42424	upregulated
GRMZM2G093766	NA	NA	1.76339	4.66996	5.64462	5.0855	6.2311	4.89563	upregulated
GRMZM2G083382	NA	NA	2.69546	6.87468	15.4556	14.7908	17.8775	15.8235	upregulated
GRMZM5G862663	atpc1	NA	0.700655	1.86752	2.11848	2.1232	2.53162	2.99791	upregulated
GRMZM2G383093	NA	Uncharacterized protein	0.484641	1.20763	1.4706	2.95679	2.73934	3.44225	upregulated
GRMZM2G043277	ho2	Uncharacterized protein	2.39551	6.15989	6.62823	7.32215	6.01227	5.19001	upregulated
GRMZM2G163826	NA	Uncharacterized protein	0.92161	2.36754	3.90597	2.44511	1.11978	0.757225	upregulated
GRMZM2G078178	NA	Uncharacterized protein	11.5728	29.6428	26.9426	12.7883	13.4811	15.245	upregulated
GRMZM2G148626	NA	Uncharacterized protein	0.410115	1.04581	0.674269	0.362839	0.456545	0.313004	upregulated
GRMZM2G426242	NA	Uncharacterized protein	1.77462	4.51471	1.47499	1.36977	1.52598	1.26274	upregulated
GRMZM2G128219	NA	Gibberellin receptor GID1L2	52.4947	133.437	31.2084	20.6738	35.6726	42.4153	upregulated
GRMZM2G466743	NA	Uncharacterized protein	0.981985	2.5157	2.35258	2.70186	2.49721	2.44847	upregulated
GRMZM2G045678	dof39	Uncharacterized protein	26.3317	66.9084	23.6535	1.78545	1.42896	1.52209	upregulated
AC194965.4_FG004	gata12	Uncharacterized protein	1.53781	3.81823	2.62929	6.07028	4.40705	6.4628	upregulated
GRMZM2G063258	NA	Uncharacterized protein	0.461658	1.17456	1.42487	2.2803	1.49182	1.73662	upregulated
GRMZM2G003970	NA	Uncharacterized protein	6.29138	15.8944	2.51066	2.39184	4.18317	4.1228	upregulated
GRMZM2G056424	NA	Uncharacterized protein	1.99868	5.04968	2.88107	0.929084	0.291225	0.317173	upregulated
GRMZM2G169628	NA	Uncharacterized protein	2.59344	6.5508	3.05723	4.28954	3.95999	3.90633	upregulated
GRMZM2G004356	bhlh159	BHLH transcription factor	0.214059	0.539345	0.726832	0.911256	1.50413	2.12231	upregulated
GRMZM2G136344	fha18	Uncharacterized protein	6.02683	15.1033	26.6852	20.5667	13.4037	16.3785	upregulated
GRMZM2G178079	gst37	Glutathione S-transferase GSTU6	7.44355	18.6421	18.8127	25.6807	23.0577	21.762	upregulated
GRMZM2G123866	NA	NA	0.459968	1.13842	0.999944	2.98163	2.2511	3.23533	upregulated
GRMZM2G149923	umi12	Calmodulin	6.863	17.1193	4.27945	2.20601	2.93142	2.48512	upregulated
GRMZM2G066805	NA	Uncharacterized protein	0.426546	1.05109	0.928589	2.66195	2.33387	2.50599	upregulated
GRMZM2G431900	NA	Uncharacterized protein	3.65361	9.02952	9.71247	11.3545	11.006	10.1917	upregulated
GRMZM2G137869	ofp37	Plant-specific domain TIGR01568 family; Plant-specific domain TIGR01568 family protein; Uncharacterized protein	1.38427	3.50576	3.45491	3.60077	4.82009	3.57385	upregulated
GRMZM2G701310	NA	NA	37.0301	91.527	58.497	10.8222	10.883	9.99824	upregulated
GRMZM2G038636	ccp2	Cysteine proteinase 2	21.373	52.7942	94.4438	99.0524	59.2028	140.214	upregulated
GRMZM2G176595	expb6	Beta-expansin 1a; Beta-expansin 6; Uncharacterized protein	3.01676	7.47558	108.812	513.906	885.512	1204.07	upregulated
GRMZM2G030688	NA	Uncharacterized protein	22.7975	56.3459	84.8159	25.1645	22.0055	20.1492	upregulated
GRMZM2G102770	GRMZM2G102770	NA	2.11995	5.42913	28.6831	80.7429	83.9415	77.1988	upregulated
GRMZM2G116876	NA	NA	4.13922	10.1818	14.5005	5.37839	5.2978	7.70927	upregulated
GRMZM2G022368	NA	Putative uncharacterized protein	2.09315	5.12476	3.0929	1.96333	3.43653	3.72802	upregulated
GRMZM2G548817	NA	NA	5.94516	14.7043	16.7846	5.26628	4.67741	4.12618	upregulated
GRMZM2G086835	NA	Zinc finger protein 7	2.02994	4.96258	1.78242	0.963565	0.553599	0.617966	upregulated
GRMZM2G020631	NA	Uncharacterized protein	35.2916	85.9065	48.5443	62.2951	31.6079	45.7708	upregulated
GRMZM2G051114	NA	NA	0.435987	1.07942	1.08838	0.254922	0.23128	0.234227	upregulated
GRMZM2G062724	NA	Uncharacterized protein	0.833128	2.01497	7.60615	10.2243	15.6651	16.3633	upregulated
GRMZM2G106393	NA	Uncharacterized protein; Wound induced protein	23.9009	57.863	46.4955	25.467	36.5414	46.3362	upregulated
GRMZM2G077914	NA	Uncharacterized protein	0.258254	0.597208	0.703479	1.47909	2.22158	2.31376	upregulated
GRMZM2G068639	NA	FAD binding domain containing protein	0.824533	1.97306	3.25953	0.895537	1.02665	0.847278	upregulated
GRMZM2G570790	NA	Uncharacterized protein	0.325575	0.805422	0.439322	0.79314	0.58954	0.873426	upregulated
GRMZM2G141473	ao4	NA	18.7718	45.1101	69.7805	138.652	136.788	167.425	upregulated
GRMZM2G573324	iaa36	IAA19-auxin-responsive Aux/IAA family member	4.49617	10.8447	21.2196	24.0607	13.8867	13.8992	upregulated
GRMZM2G056988	NA	Putative uncharacterized protein	0.126715	0.307326	0.323875	0.438856	0.497053	0.483271	upregulated
GRMZM2G315375	br2	PGP1	10.4487	24.9887	58.1991	44.0902	32.6863	25.0529	upregulated
GRMZM2G351941	NA	Uncharacterized protein	0.65518	1.57714	1.48359	1.55931	1.40088	1.71868	upregulated
GRMZM2G100988	NA	Uncharacterized protein	8.96988	21.3844	39.0896	99.7458	130.49	125.234	upregulated
GRMZM2G146308	NA	Glycine-rich protein GRP5; Uncharacterized protein	5.30455	12.6924	25.0055	37.0276	27.6326	35.4078	upregulated
GRMZM2G040517	NA	Pistil-specific extensin-like protein	273.331	650.508	2273.32	3063.79	2245.33	1550.48	upregulated
GRMZM2G023049	NA	NA	1.16047	2.81816	3.84704	3.45139	4.51433	5.17766	upregulated
AC216886.3_FG002	NA	Uncharacterized protein	5.31181	12.593	31.0127	8.38486	8.15082	5.60489	upregulated
GRMZM2G168833	NA	Lipid binding protein	0.59707	1.3745	1.17638	4.76018	2.34684	2.81902	upregulated
GRMZM2G024024	NA	Protein kinase	2.97805	7.02358	6.54541	11.8713	23.903	16.5623	upregulated
GRMZM2G097342	NA	Putative uncharacterized protein	3.82645	9.00487	12.8511	7.83832	3.62158	6.6999	upregulated
GRMZM2G040102	NA	Uncharacterized protein	25.3332	59.9413	56.6588	29.1017	35.1693	68.0114	upregulated
GRMZM5G862109	ts6	Indeterminate spikelet 1	5.51611	13.0332	33.671	41.7704	38.1112	38.1527	upregulated
GRMZM2G335618	gst19	Glutathione S-transferase GST 19; Uncharacterized protein	40.1304	94.4624	66.9805	122.47	100.118	93.0896	upregulated
GRMZM2G443655	NA	NA	30.6051	72.226	70.1514	7.25767	9.48297	9.94815	upregulated
GRMZM2G043117	NA	Plant-specific domain TIGR01570 family protein	9.1651	21.5196	18.1815	7.34284	6.6866	9.50549	upregulated
AC187157.4_FG005	hb52	Class III HD-Zip III protein HB8; Putative homeobox/bZIP/lipid-binding protein family	2.53643	5.94252	11.1394	33.1853	25.5854	18.8228	upregulated
GRMZM2G474685	pzb01227	NA	2.35004	5.4864	3.96507	0.393101	0.339077	0.191129	upregulated
GRMZM2G022876	NA	Uncharacterized protein	3.02534	7.14681	4.85546	3.06215	2.56907	2.06972	upregulated
GRMZM2G312871	NA	NA	1.34503	3.16003	1.87959	2.09182	1.88771	1.99001	upregulated
GRMZM2G004138	NA	Uncharacterized protein	68.0755	158.849	77.1532	27.4915	18.4593	17.1727	upregulated
GRMZM2G419409	NA	Putative YDG/SRA domain containing protein	0.522014	1.21185	2.12836	2.54139	1.53427	0.814215	upregulated
GRMZM2G058261	NA	Deoxyribodipyrimidine photolyase	2.87623	6.77297	5.02382	9.90145	5.31969	11.3067	upregulated
GRMZM2G144742	NA	Uncharacterized protein	0.848105	1.98896	1.58242	0.974675	0.933842	1.02462	upregulated
GRMZM2G058484	NA	Uncharacterized protein	1.69139	3.92689	4.00218	5.32885	6.17172	5.31627	upregulated
GRMZM2G416836	trps14	Putative trehalose phosphatase/synthase family protein	0.845722	1.95999	1.8656	2.96225	3.75052	3.66974	upregulated
GRMZM2G026452	NA	Uncharacterized protein	0.648907	1.55145	1.40115	1.22078	1.25638	1.38592	upregulated
GRMZM2G166245	NA	Uncharacterized protein	1.08481	2.53315	2.38627	3.65624	3.35458	2.7244	upregulated
GRMZM2G170017	NA	Carbonyl reductase 1; Uncharacterized protein	68.7558	158.518	38.4014	38.3712	54.8539	88.5261	upregulated
GRMZM2G046061	NA	DNA-directed RNA polymerase subunit	5.36475	12.3863	6.77127	7.18651	9.9669	12.952	upregulated
GRMZM2G167794	iaa11	Uncharacterized protein	2.59657	5.9996	16.6192	35.419	35.6293	43.4682	upregulated
GRMZM2G053831	NA	Ninja-family protein 6	4.69783	10.7951	14.2792	11.3321	10.1833	14.4989	upregulated
GRMZM2G122584	NA	NA	2.33559	5.46676	5.15505	3.45505	1.97686	3.3476	upregulated
GRMZM2G040033	NA	Organic anion transporter; Uncharacterized protein	0.777222	1.81852	3.45473	6.07497	7.1002	6.93553	upregulated
GRMZM2G125268	aldh2	Uncharacterized protein	165.71	379.671	157.697	75.4645	41.7582	50.4955	upregulated
GRMZM2G052644	NA	NA	0.759197	1.71171	2.69028	1.88347	1.05627	0.680711	upregulated
GRMZM2G488067	NA	Uncharacterized protein	2.41368	5.47506	4.44785	1.45321	1.61605	0.711669	upregulated
GRMZM2G044383	gst30	Glutathione S-transferase GST 30; Uncharacterized protein	275.245	626.292	129.424	60.3474	104.475	109.537	upregulated
GRMZM2G393433	nactf119	CUC2; Putative NAC domain transcription factor superfamily protein	3.91822	8.90952	5.74854	2.80595	0.924117	0.600655	upregulated
GRMZM2G129154	gras2	Uncharacterized protein	6.51518	14.8126	9.73791	9.41747	10.2438	6.65698	upregulated
GRMZM2G014356	NA	Uncharacterized protein	5.62106	12.7837	10.5941	1.99282	1.33874	1.01603	upregulated
GRMZM2G355752	elip1	Early light-induced protein	69.4454	157.76	88.2194	45.6216	7.29073	38.628	upregulated
GRMZM2G343048	NA	Uncharacterized protein	7.17794	16.3179	42.6069	75.966	56.6557	39.681	upregulated
GRMZM2G070448	NA	Uncharacterized protein	0.401667	0.895531	0.701872	0.42847	0.616902	0.651745	upregulated
GRMZM2G063882	NA	AT-rich element binding factor 3; Uncharacterized protein	5.13937	11.6508	15.1521	18.4436	14.2863	14.3651	upregulated
GRMZM2G091191	NA	NA	4.24731	9.58498	43.8284	86.3452	150.345	148.371	upregulated
GRMZM2G038898	NA	Uncharacterized protein	3.86032	8.64364	9.31295	10.7175	8.01758	13.4546	upregulated
GRMZM2G144857	NA	Uncharacterized protein	9.15231	20.6494	12.9692	3.11835	2.28406	1.8629	upregulated
GRMZM2G081155	NA	NA	29.0733	65.5678	47.446	38.2689	31.7197	31.5255	upregulated
GRMZM2G180951	NA	Uncharacterized protein	0.311823	0.697667	5.06866	10.4563	15.8314	15.7884	upregulated
GRMZM2G179981	NA	Uncharacterized protein	121.851	274.032	179.858	104.752	86.2576	96.805	upregulated
GRMZM2G013201	NA	Uncharacterized protein	3.59269	8.04337	9.20828	6.06102	6.3051	6.80915	upregulated
GRMZM2G064875	NA	Actin-depolymerizing factor	3.63208	8.24519	34.4322	51.1964	90.2388	81.4182	upregulated
GRMZM2G563190	NA	Uncharacterized protein	0.579667	1.30524	1.72355	1.86765	2.17396	1.45505	upregulated
GRMZM2G043854	bhlh143	Putative HLH DNA-binding domain superfamily protein	0.98963	2.22274	4.07609	2.90995	1.84683	1.31394	upregulated
GRMZM2G084935	NA	Polcalcin Jun o 2	2.04661	4.59702	20.4024	10.3482	10.783	11.5206	upregulated
GRMZM2G143352	iaa44	Uncharacterized protein	0.768856	1.73476	1.59599	4.11878	5.16544	5.80841	upregulated
GRMZM2G083239	myb43	NA	8.90663	19.911	18.0812	17.8582	14.722	8.89416	upregulated
GRMZM2G113796	NA	Putative uncharacterized protein	4.33483	9.701	10.98	14.6402	9.82297	13.147	upregulated
AC205703.4_FG005	NA	NA	2.79158	6.28122	8.13377	3.71344	3.51517	2.29313	upregulated
GRMZM2G013398	col6	Uncharacterized protein	0.431751	1.00374	0.59731	0.735486	3.03632	1.14545	upregulated
GRMZM2G456644	NA	Putative SAUR20-auxin-responsive SAUR family member; SAUR20-auxin-responsive SAUR family member; Uncharacterized protein	2.25652	4.99372	3.34718	1.80274	1.18844	1.69288	upregulated
GRMZM2G064896	ccr2	Ubiquinol-cytochrome c reductase complex 8.0 kDa protein	60.0499	134.256	62.4308	18.199	14.9767	13.4575	upregulated
GRMZM2G438551	psei1	Cystatin-1	51.7397	115.763	92.5778	77.1842	72.6791	71.9452	upregulated
GRMZM2G412073	NA	Uncharacterized protein	0.711776	1.58526	1.59067	4.48373	3.82712	2.64434	upregulated
GRMZM2G073059	NA	Cyclase	1.56498	3.50487	2.75885	5.67457	4.63003	4.02384	upregulated
GRMZM2G037685	NA	Putative uncharacterized protein	6.07026	13.5163	12.6522	5.07866	4.66869	11.8762	upregulated
AC214771.3_FG003	NA	NA	0.784651	1.76885	1.48537	3.2147	3.82338	3.2299	upregulated
GRMZM2G010831	NA	Putative uncharacterized protein	16.2263	36.2016	26.28	9.61982	9.45797	8.26577	upregulated
GRMZM5G803381	NA	Uncharacterized protein	9.94042	22.15	24.6179	7.1358	6.5764	6.49191	upregulated
GRMZM2G168956	NA	3-ketoacyl-CoA synthase	0.601134	1.3442	2.29117	3.22152	1.74487	0.874826	upregulated
GRMZM2G103526	NA	Acid phosphatase 1; Uncharacterized protein	26.5346	58.9864	66.2851	31.6566	29.3341	29.0173	upregulated
GRMZM2G406014	NA	NA	6.27725	13.9073	6.37577	5.66495	6.27357	5.73756	upregulated
GRMZM2G140739	NA	Putative uncharacterized protein	17.5533	38.879	39.5601	15.0871	12.1548	8.25915	upregulated
GRMZM2G105005	umc1149	Glutathione S-transferase;-like protein; Uncharacterized protein	16.5133	36.5467	35.9254	57.278	64.2586	62.1958	upregulated
GRMZM2G305264	NA	Uncharacterized protein	3.90742	8.67935	10.4334	6.38186	5.06336	6.07634	upregulated
GRMZM2G159581	NA	NA	0.577015	1.27584	1.03614	0.935093	0.929982	1.49386	upregulated
GRMZM2G037012	NA	Uncharacterized protein	4.33061	9.51981	6.90541	3.05895	1.69071	1.93756	upregulated
GRMZM2G464782	NA	Putative uncharacterized protein	5.57026	12.269	9.42993	17.7291	18.7545	18.7958	upregulated
GRMZM2G333042	NA	Putative uncharacterized protein	5.75539	12.6244	14.4078	3.01777	2.87783	3.87695	upregulated
GRMZM6G787651	NA	Uncharacterized protein	0.913522	2.02063	1.88478	0.674173	0.643637	0.537925	upregulated
GRMZM2G142063	NA	NA	37.8812	83.2128	53.6862	58.7163	43.9517	36.086	upregulated
GRMZM2G093325	NA	Uncharacterized protein	56.6179	124.342	92.2115	69.2936	90.7481	207.031	upregulated
GRMZM2G047479	NA	Putative calcium-dependent protein kinase family protein	2.013	4.44739	6.45827	0.464767	0.357436	0.392658	upregulated
GRMZM2G014975	atg8e	Autophagy 8e; mRNA	40.294	88.4352	85.6966	86.3932	84.234	80.1294	upregulated
GRMZM5G869917	NA	Uncharacterized protein	1.40295	3.12684	2.13174	0.719834	0.888892	0.998816	upregulated
AC207628.4_FG010	NA	Uncharacterized protein	2.21695	4.85126	3.56021	3.29148	2.71356	5.38815	upregulated
GRMZM2G035223	NA	NA	0.656616	1.42331	1.2151	0.484424	0.556915	1.29552	upregulated
GRMZM2G080828	NA	Uncharacterized protein	15.9768	34.8791	37.5381	37.7691	36.7282	41.8646	upregulated
GRMZM5G827611	NA	Uncharacterized protein	7.80179	17.2772	17.3365	10.1983	8.63962	9.02504	upregulated
GRMZM2G139700	nactf84	Putative uncharacterized protein nam2	1.86555	4.07692	2.3659	1.59102	0.801831	0.533212	upregulated
GRMZM2G087809	NA	Uncharacterized protein	2.3337	5.08263	8.0284	1.69939	1.79559	2.50748	upregulated
GRMZM2G116376	NA	Uncharacterized protein	1.53505	3.33074	2.00046	2.90762	2.82961	1.9105	upregulated
GRMZM2G032562	NA	SKP1-like protein 1A	1.65909	3.60092	2.93692	1.5574	1.12454	1.87656	upregulated
GRMZM2G035809	snrkII1	Putative snRK/SAPK family protein kinase isoform 1; Putative snRK/SAPK family protein kinase isoform 2; Uncharacterized protein	5.8897	12.8643	16.7358	15.3835	11.7947	10.5409	upregulated
GRMZM2G029912	NA	Uncharacterized protein	21.4742	46.6013	59.9751	167.237	127.462	129.258	upregulated
GRMZM2G125345	NA	Uncharacterized protein	8.85127	19.327	16.7279	5.42711	4.46823	4.44609	upregulated
GRMZM2G062777	NA	Putative uncharacterized protein	1.05014	2.17887	2.83135	2.21438	1.98419	2.62403	upregulated
AC189795.3_FG001	NA	Uncharacterized protein	2.11382	4.60048	3.44149	1.4947	1.28326	1.22233	upregulated
GRMZM2G146380	nactf30	NAC30 NAC type transcription factor	7.25028	15.8028	14.1976	22.1074	32.305	22.7836	upregulated
GRMZM2G075003	NA	Mitochondrial import inner membrane translocase subunit Tim8	35.1954	76.3329	54.7233	21.1651	16.8874	14.3786	upregulated
GRMZM2G138268	iaa10	Uncharacterized protein	11.9515	25.8789	49.3443	61.026	55.6726	51.5349	upregulated
GRMZM2G145962	NA	Ribosome-like protein	2.02494	4.43052	2.45721	1.32146	1.059	0.9893	upregulated
GRMZM2G115395	NA	Uncharacterized protein	1.18569	2.54836	4.52046	2.16247	2.08564	2.05962	upregulated
GRMZM2G129157	ebe1	ZmEBE-1 protein	2.11549	4.55975	4.23659	1.3518	1.17137	1.31962	upregulated
GRMZM2G035202	NA	Protein tyrosine phosphatase-like protein PTPLB	3.14059	6.7497	6.28085	3.37679	1.91508	1.67385	upregulated
GRMZM2G473250	NA	Uncharacterized protein	3.05393	6.57071	8.50494	3.34763	3.0749	4.01191	upregulated
GRMZM2G428905	NA	NA	2.71711	5.86603	5.22239	7.55778	6.11449	8.6184	upregulated
GRMZM2G059110	NA	Putative RING zinc finger domain superfamily protein	2.7008	5.75894	5.96225	2.34094	2.37556	2.81799	upregulated
GRMZM2G117482	NA	Uncharacterized protein	0.494213	1.06767	1.24626	0.411034	0.418462	0.441804	upregulated
GRMZM2G087063	pet2	Uncharacterized protein	4.86943	10.4896	13.707	6.67974	5.38273	5.32348	upregulated
GRMZM2G320799	NA	Uncharacterized protein	1.98919	4.27302	3.4084	3.72231	3.24808	3.66065	upregulated
GRMZM2G122057	NA	Uncharacterized protein	1.27978	2.76705	2.66368	3.72206	3.71164	4.39019	upregulated
GRMZM2G429617	NA	Uncharacterized protein	3.37307	7.22055	3.40827	4.95169	22.8543	76.075	upregulated
GRMZM2G147882	NA	Iron ion binding protein; Uncharacterized protein	16.2609	34.7651	18.2267	15.5481	15.6073	15.731	upregulated
GRMZM2G111731	myb44	MYB transcription factor; Uncharacterized protein	3.7066	7.92229	10.3967	8.09086	8.7912	6.6968	upregulated
GRMZM5G882821	asg75	Lipase; Uncharacterized protein	0.34226	0.746574	0.582173	1.44451	1.09808	1.28162	upregulated
GRMZM2G149739	NA	Uncharacterized protein	2.37363	5.01524	4.55212	4.66636	3.5992	3.28345	upregulated
GRMZM2G095082	NA	Uncharacterized protein	3.74434	7.96819	5.58709	3.60042	3.98202	3.18739	upregulated
GRMZM2G054465	NA	Uncharacterized protein	17.9219	38.0486	34.6442	75.9015	65.6131	100.772	upregulated
GRMZM2G000665	NA	Uncharacterized protein	1.28117	2.71535	2.65547	2.69428	2.68405	3.40249	upregulated
GRMZM2G027794	NA	Uncharacterized protein	0.569771	1.20947	3.43238	5.09713	8.81773	18.4385	upregulated
GRMZM2G133836	NA	Gibberellin receptor GID1L2	11.9429	25.3033	18.1897	9.82488	6.09138	14.0832	upregulated
GRMZM2G003642	NA	Uncharacterized protein	31.6911	67.1811	44.7738	28.718	32.8717	34.2607	upregulated
GRMZM2G170927	vpp5	Uncharacterized protein	12.0625	25.5829	23.1937	16.101	11.6252	17.224	upregulated
GRMZM2G146331	NA	DNA-directed RNA polymerases I; II; and III 7.3 kDa polypeptide	305.875	648.514	547.539	163.497	139.659	123.676	upregulated
GRMZM2G046201	NA	NA	6.53221	13.8354	24.5455	9.03426	7.18166	6.05708	upregulated
GRMZM2G174638	NA	NA	6.34335	13.4629	9.66521	2.55213	2.62426	2.50119	upregulated
GRMZM2G079957	iaa2	Uncharacterized protein	16.6408	35.2126	72.2216	32.3513	19.0969	18.3227	upregulated
GRMZM2G055585	NA	Uncharacterized protein	5.19399	10.9866	33.2897	26.766	18.8875	14.3762	upregulated
GRMZM2G392791	NA	Epoxide hydrolase 2; Uncharacterized protein	6.14299	13.0057	17.0549	35.3218	26.568	56.5114	upregulated
GRMZM2G170322	mybr58	Putative MYB DNA-binding domain superfamily protein; Uncharacterized protein	0.464225	0.987297	0.865645	2.15031	2.85217	1.7964	upregulated
GRMZM2G514986	NA	NA	2.39814	5.08317	5.23749	2.30911	2.86025	2.99366	upregulated
AC190526.3_FG004	NA	NA	1.25248	2.61134	3.21575	4.61025	4.36757	4.52778	upregulated
GRMZM2G098988	NA	Putative HLH DNA-binding domain superfamily protein isoform 1; Putative HLH DNA-binding domain superfamily protein isoform 2; Putative HLH DNA-binding domain superfamily protein isoform 3; Uncharacterized protein	3.47344	7.2877	15.7029	23.2508	21.2765	25.2212	upregulated
GRMZM2G154149	NA	Putative phototropic-resoponsive NPH3 family protein isoform 1; Putative phototropic-resoponsive NPH3 family protein isoform 2; Putative phototropic-resoponsive NPH3 family protein isoform 3; Uncharacterized protein	9.30991	19.514	38.1085	40.2438	27.814	24.669	upregulated
GRMZM2G093323	NA	Protein brittle-1; Uncharacterized protein	2.99144	6.33402	5.98342	6.08177	6.45526	5.27626	upregulated
GRMZM2G092632	NA	ATP-dependent Clp protease proteolytic subunit	33.9262	71.0343	66.408	24.9547	23.6515	22.0862	upregulated
GRMZM2G060896	NA	Uncharacterized protein	4.86198	10.1964	13.5147	6.84812	5.17869	6.806	upregulated
GRMZM2G091258	NA	Uncharacterized protein	9.48183	19.7965	30.2743	17.228	16.8528	18.3748	upregulated
GRMZM2G022945	phd6	NA	3.92956	8.22725	6.58203	5.44455	4.46553	4.50043	upregulated
AC192244.3_FG007	NA	Bifunctional coenzyme A synthase	24.3262	50.8783	33.3024	22.9653	24.5483	22.9568	upregulated
GRMZM2G034811	NA	Uncharacterized protein	1.72634	3.56605	3.26375	1.9166	1.90482	2.09287	upregulated
GRMZM2G028046	NA	Nucleic acid binding protein; Uncharacterized protein	0.652057	1.31963	1.22211	1.20432	0.748674	1.19221	upregulated
GRMZM2G033746	NA	Uncharacterized protein	1.49315	3.11747	9.59883	20.0106	30.1603	21.7094	upregulated
GRMZM2G013695	NA	Grx_S14-glutaredoxin subgroup II	6.81366	14.1153	12.4421	3.81342	3.5787	3.95062	upregulated
GRMZM2G034013	NA	30S ribosomal protein S31	31.4154	65.5136	74.788	42.3612	31.4225	33.5084	upregulated
GRMZM2G107120	NA	NA	0.611928	1.30214	1.42904	1.29186	1.41331	1.3017	upregulated
GRMZM2G115646	NA	NA	13.5857	28.2802	23.153	41.9806	42.871	38.7172	upregulated
GRMZM2G054224	NA	Uncharacterized protein	4.50648	9.40358	10.7705	3.87845	5.35864	9.05884	upregulated
AC211652.4_FG001	NA	Uncharacterized protein	13.935	28.6613	18.7462	24.1534	14.1374	8.4374	upregulated
GRMZM2G027272	NA	Nitrate-induced NOI protein; Uncharacterized protein	7.8759	16.3569	14.9601	16.5707	17.119	23.1328	upregulated
GRMZM2G025885	NA	NA	16.016	33.1553	18.9214	12.0775	20.0431	17.1204	upregulated
AC197764.4_FG003	zim30	NA	7.67613	15.9605	5.07257	5.45812	8.41287	5.94105	upregulated
GRMZM2G114702	NA	Uncharacterized protein	11.2958	23.3179	27.2369	22.149	18.1008	18.6514	upregulated
GRMZM2G126338	NA	Uncharacterized protein	15.2726	31.718	38.3704	21.4543	20.625	21.2655	upregulated
GRMZM2G120579	NA	Uncharacterized protein	17.337	35.8516	30.1839	24.7803	20.3416	17.895	upregulated
GRMZM2G097640	lug4	NA	1.52801	3.17785	4.39337	4.05463	3.87475	5.4294	upregulated
GRMZM2G158141	NA	Uncharacterized protein	1.07583	2.22322	4.72817	6.3613	4.98257	4.69652	upregulated
GRMZM2G126148	NA	Uncharacterized protein	5.61748	11.5919	16.4915	8.10684	7.1478	6.34511	upregulated
AC233960.1_FG002	aox1	Alternative oxidase	3.68511	7.55101	8.07028	12.1624	9.64407	13.7246	upregulated
GRMZM2G002483	NA	Uncharacterized protein	9.2334	18.9056	26.2553	6.69734	7.5393	7.58569	upregulated
GRMZM2G476230	NA	Uncharacterized protein	7.58052	15.6219	17.5874	11.6875	9.57813	14.1943	upregulated
GRMZM2G067853	NA	Uncharacterized protein	4.62614	9.55416	17.8949	16.5887	14.2249	13.3188	upregulated
GRMZM5G839920	NA	Uncharacterized protein	1.88152	3.85974	3.88808	8.4351	7.95913	8.42992	upregulated
GRMZM2G064818	NA	Uncharacterized protein	6.2131	12.8567	8.22327	3.81795	3.39992	2.33811	upregulated
GRMZM2G135629	NA	Uncharacterized protein	0.665977	1.3673	1.20955	1.18971	0.941762	1.10373	upregulated
GRMZM2G154093	NA	Uncharacterized protein	10.0858	20.8423	21.1728	29.9539	23.2442	23.3069	upregulated
GRMZM2G099740	NA	Uncharacterized protein	2.37655	4.88307	3.12027	6.08805	7.19838	8.68437	upregulated
GRMZM2G148387	NA	Grx_C2.1-glutaredoxin subgroup I	14.7278	30.298	17.0998	20.0909	18.0619	41.3582	upregulated
GRMZM2G395950	NA	Putative uncharacterized protein	3.71113	7.68152	6.79792	7.42388	9.06237	5.75801	upregulated
GRMZM2G007385	NA	PDIL5-3-Zea mays protein disulfide isomerase	6.45041	13.3427	11.4601	4.79143	3.78424	3.74004	upregulated
GRMZM2G077215	NA	Uncharacterized protein	7.7864	16.0891	12.6709	19.5739	15.9024	21.1225	upregulated
GRMZM5G881996	NA	Uncharacterized protein	18.8867	38.8486	42.6835	20.9403	22.6143	20.6916	upregulated
GRMZM2G029519	NA	Uncharacterized protein	5.25773	10.775	13.8632	14.2015	6.0258	16.0552	upregulated
GRMZM2G427451	NA	AIR12	307.364	628.619	281.62	102.791	129.542	147.583	upregulated
GRMZM2G558842	NA	Uncharacterized protein	1.37583	2.8288	2.35821	0.613598	0.73382	0.69627	upregulated
GRMZM2G178917	NA	Cyclopropane fatty acid synthase	0.637059	1.32423	2.32081	2.48458	1.12042	5.24552	upregulated
GRMZM2G128995	GRMZM2G128995	Uncharacterized protein	23.4947	47.9544	42.2564	31.1003	28.8544	25.8136	upregulated
AC234522.1_FG005	NA	Putative uncharacterized protein	11.1988	22.7093	12.2951	11.5648	6.76018	8.05077	upregulated
GRMZM2G052105	NA	Putative uncharacterized protein	15.6458	31.9666	22.757	5.59838	4.98793	5.2327	upregulated
GRMZM2G002959	pza00473	Glutaryl-CoA dehydrogenase isoform 1; Glutaryl-CoA dehydrogenase isoform 2; Uncharacterized protein	19.0093	38.8067	27.1491	33.0538	33.0429	31.2419	upregulated
GRMZM5G891739	NA	Superoxide dismutase Cu-Zn]	20.0258	41.0448	28.2805	18.3061	18.56	18.2443	upregulated
GRMZM2G130119	NA	Uncharacterized protein	5.55165	11.2939	4.6841	7.41005	13.7757	17.9306	upregulated
GRMZM2G010765	NA	Transparent testa 12 protein; Uncharacterized protein	26.4651	53.9616	46.9745	24.8486	19.9852	19.9419	upregulated
GRMZM2G100719	NA	Uncharacterized protein	2.16835	4.47177	3.41982	5.83075	4.35096	4.15942	upregulated
GRMZM2G540538	NA	Adenosine kinase 2; Uncharacterized protein	223.066	454.53	233.403	215.61	198.402	198.283	upregulated
GRMZM2G566804	NA	Uncharacterized protein	13.3938	27.3806	32.1219	12.1689	13.3726	14.2683	upregulated
GRMZM2G018786	NA	Protein Kinase C630.09c; Uncharacterized protein	5.53778	11.2843	8.2715	5.99392	3.81363	4.5465	upregulated
GRMZM2G163328	NA	Uncharacterized protein	2.8014	5.70347	6.35482	2.48268	2.32513	2.508	upregulated
GRMZM2G137077	NA	Polygalacturonase	3.55257	7.19464	11.1158	8.81299	6.90228	7.68599	upregulated
GRMZM2G158437	NA	Uncharacterized protein	1.30227	2.65096	2.48002	2.50049	2.349	2.50473	upregulated
GRMZM2G030097	NA	Cat eye syndrome critical region protein 5; Uncharacterized protein	2.36583	4.82968	4.97326	4.62644	4.91145	4.56263	upregulated
GRMZM2G027663	thic1	Uncharacterized protein	0.811917	1.67894	1.44674	3.7709	3.75641	5.07408	upregulated
GRMZM5G847615	NA	Uncharacterized protein	4.27357	8.67165	9.63279	6.07509	5.24829	5.05942	upregulated
GRMZM2G171662	NA	Uncharacterized protein	5.30875	10.6814	10.0277	5.97489	5.50863	6.04816	upregulated
GRMZM2G163717	NA	Uncharacterized protein	1.51744	3.07442	3.53151	3.26476	2.6731	3.2409	upregulated
GRMZM2G030173	NA	Xyloglucan endotransglucosylase/hydrolase protein 5	20.9083	42.3116	37.7683	44.4854	41.1395	30.7365	upregulated
GRMZM2G106204	yab3	Protein YABBY	0.643875	1.30173	2.77919	2.67568	0.858056	0.391959	upregulated
GRMZM2G107082	NA	Uncharacterized protein	60.8555	122.907	88.0895	94.4693	87.1783	79.8998	upregulated
GRMZM2G047919	NA	Uncharacterized protein	4.47386	9.01982	10.4588	7.20275	6.97088	6.34081	upregulated
GRMZM2G389285	NA	PUP1	0.542337	1.08302	3.04035	4.23669	3.53049	2.3206	upregulated
GRMZM2G048013	NA	COX VIIa-like protein	130.258	262.166	176.627	45.4752	44.3959	44.8352	upregulated
GRMZM2G172204	bgaf1	Uncharacterized protein	21.3453	42.8929	13.9137	18.2865	5.78254	3.49823	upregulated
GRMZM2G134049	NA	Uncharacterized protein	1.46153	2.92999	3.29697	1.37394	1.06487	1.21068	upregulated
GRMZM2G048294	bri1a	Putative leucine-rich repeat receptor-like protein kinase family protein	4.42923	8.91282	22.9515	22.6935	23.7657	20.6953	upregulated
GRMZM2G171852	dof22	Putative uncharacterized protein	4.46737	8.9823	13.6251	6.01636	5.37332	5.14001	upregulated
GRMZM2G324863	NA	Uncharacterized protein	2.52637	5.05471	4.91742	5.71241	5.20771	6.2346	upregulated
GRMZM2G001004	NA	Uncharacterized protein	1.39448	2.77002	2.7636	0.928305	0.712761	0.985713	upregulated
GRMZM2G176355	NA	Uncharacterized protein	63.2361	127.255	115.901	34.5708	29.1868	28.8773	upregulated
GRMZM2G138349	NA	Uncharacterized protein	9.89777	19.8323	12.6882	15.5473	12.4699	10.0095	upregulated
GRMZM2G070394	NA	Uncharacterized protein	0.882313	1.77273	2.3822	0.546088	0.461385	0.581002	upregulated
GRMZM2G150950	NA	AT hook motif family protein	3.05657	6.14487	5.94752	4.18156	4.18706	4.30064	upregulated
GRMZM2G126541	NA	Uncharacterized protein	16.4837	33.0408	31.7803	31.1996	36.207	58.4875	upregulated
GRMZM2G117558	NA	Uncharacterized protein	4.36913	8.76971	6.10951	5.65875	1.33206	2.60538	upregulated
GRMZM2G062129	NA	ATA15 protein	2.82094	5.67165	7.08391	18.0544	8.67414	8.85921	upregulated
GRMZM2G032910	NA	Uncharacterized protein	101.594	203.349	71.1138	102.593	87.6926	89.814	upregulated
GRMZM2G130432	NA	Uncharacterized protein	2.39932	4.77985	5.57629	4.68824	6.62385	6.29338	upregulated
GRMZM2G443903	NA	Uncharacterized protein	0.703475	1.42585	1.24364	1.59955	1.9032	1.82132	upregulated
GRMZM2G163043	NA	NA	0.799798	0.398236	0.855756	2.50147	2.05104	1.93285	downregulated
GRMZM2G114706	NA	Ankyrin protein kinase-like	26.1733	13.092	18.9939	16.7826	17.0314	15.4071	downregulated
GRMZM2G164090	GRMZM2G164090	Gibberellin-regulated protein 2	109.257	54.5287	21.5651	6.433	6.46851	5.00665	downregulated
GRMZM2G450424	NA	Protein YIF1A isoform 1; Protein YIF1A isoform 2; Uncharacterized protein	7.40877	3.6642	4.22954	6.54883	6.60097	6.17487	downregulated
GRMZM2G084515	NA	Uncharacterized protein	12.5552	6.26681	9.14441	7.64188	6.66353	7.82594	downregulated
GRMZM5G868647	NA	Uncharacterized protein	3.71662	1.86197	5.27697	17.6127	21.5723	23.7859	downregulated
GRMZM2G441906	NA	Grx_A2-glutaredoxin subgroup III	67.3948	33.6128	38.199	47.2221	84.7905	98.7138	downregulated
GRMZM2G136439	NA	NA	24.7418	12.3347	54.0543	149.705	187.46	167.228	downregulated
GRMZM2G155709	NA	Uncharacterized protein	19.6524	9.77996	8.82815	13.855	13.499	14.6054	downregulated
GRMZM2G479987	NA	Uncharacterized protein	4.4665	2.20859	5.2991	4.58757	6.67594	8.52004	downregulated
GRMZM2G072071	NA	Uncharacterized protein	27.1284	13.4841	11.7442	20.5102	20.8404	16.7531	downregulated
GRMZM2G045690	NA	Fb27	19.9401	9.91673	9.99392	12.0407	12.7407	12.9811	downregulated
GRMZM2G124911	tcp2	NA	19.8752	9.88311	7.53594	5.8866	8.22505	12.1761	downregulated
GRMZM2G099754	ptk2	Serine/threonine-protein kinase NAK; Uncharacterized protein	26.7589	13.2931	10.3697	11.624	11.513	8.66281	downregulated
GRMZM2G040397	NA	Uncharacterized protein	42.4	21.0426	17.4989	14.2781	25.7539	20.8663	downregulated
GRMZM2G110412	NA	NA	3.40372	1.67781	0.464187	1.2389	1.53909	1.27237	downregulated
GRMZM2G056772	NA	Uncharacterized protein	127.568	63.337	54.1368	58.7406	80.7879	88.6239	downregulated
GRMZM2G061232	NA	NA	6.66607	3.26644	3.56678	1.21859	0.938261	1.4643	downregulated
GRMZM2G089501	bhlh106	Uncharacterized protein	22.0271	10.9405	15.9282	32.6799	42.3927	43.5029	downregulated
GRMZM2G148333	ereb202	Ethylene response factor; Uncharacterized protein	10.4352	5.17826	7.77864	17.241	11.6173	11.6928	downregulated
GRMZM2G128109	NA	Uncharacterized protein	3.03898	1.50193	1.71897	1.3644	1.9312	1.95462	downregulated
GRMZM2G067520	NA	Uncharacterized protein	9.06603	4.50414	6.23092	4.86044	6.2922	7.16598	downregulated
GRMZM2G091226	NA	Uncharacterized protein	12.634	6.26077	5.77272	11.9019	12.0226	10.8182	downregulated
GRMZM2G104847	NA	Acyl CoA synthetase; Putative AMP-dependent synthetase and ligase superfamily protein; Uncharacterized protein	16.3987	8.12086	7.405	14.2638	8.30355	4.29774	downregulated
GRMZM2G128865	NA	NA	2.63616	1.31724	4.9999	22.784	22.9763	21.2992	downregulated
GRMZM2G128214	dgk6	Diacylglycerol kinase	30.1371	14.9246	11.7772	14.682	17.451	16.3	downregulated
GRMZM2G169064	NA	Uncharacterized protein	12.1486	6.02181	6.94121	4.37744	7.27388	4.98982	downregulated
GRMZM2G073310	NA	Uncharacterized protein	42.7314	21.1646	18.7152	14.548	53.0088	47.9617	downregulated
GRMZM2G106653	farl9	NA	3.15953	1.55359	2.01313	7.95196	7.49027	7.40484	downregulated
GRMZM2G464680	NA	NA	3.83486	1.91331	3.19477	5.46553	6.12523	6.0382	downregulated
GRMZM2G073913	NA	NA	5.27096	2.58279	1.12583	1.71532	5.01432	2.05376	downregulated
GRMZM2G111304	NA	Uncharacterized protein	12.4756	6.15126	6.39166	8.48478	7.44943	9.16859	downregulated
GRMZM2G135904	NA	NA	11.3106	5.606	15.5673	45.3219	52.2437	52.7586	downregulated
GRMZM2G012413	NA	Uncharacterized protein	28.6034	14.1402	9.48013	7.0416	5.76655	4.55232	downregulated
GRMZM2G127668	NA	Uncharacterized protein	7.01336	3.44404	1.39105	3.57677	5.38612	4.36051	downregulated
GRMZM2G166976	NA	Uncharacterized protein	5.98736	2.95206	5.3237	5.54707	5.10699	3.9798	downregulated
GRMZM2G135743	NA	NA	54.8515	27.0927	21.2478	11.0564	19.1821	12.4256	downregulated
GRMZM2G004699	NA	Uncharacterized protein; Xyloglucan endotransglucosylase/hydrolase	23.9956	11.8506	23.6468	7.91974	6.73543	4.29654	downregulated
GRMZM2G409658	NA	Uncharacterized protein	8.16289	4.02248	4.4951	6.33696	6.59638	5.93884	downregulated
GRMZM2G053987	mpk1	Putative MAP kinase family protein isoform 1; Putative MAP kinase family protein isoform 2; Uncharacterized protein	62.6032	30.9034	23.6255	44.3188	101.238	72.019	downregulated
GRMZM2G118441	NA	Nodulin-like protein	2.67805	1.31645	0.781026	1.49793	0.804936	0.840331	downregulated
GRMZM2G073510	NA	Uncharacterized protein	3.82886	1.87028	4.31938	6.22698	7.23086	8.4416	downregulated
GRMZM2G162702	NA	Uncharacterized protein	21.5927	10.5754	14.3921	20.6011	25.9032	29.5533	downregulated
GRMZM2G173734	NA	Uncharacterized protein	10.5781	5.21341	10.1605	23.3811	27.608	28.5603	downregulated
GRMZM2G132116	abk1	Serine/threonine-protein kinase Eg2-like; Uncharacterized protein	34.2214	16.8762	9.58073	10.9372	9.50075	8.87847	downregulated
GRMZM2G400784	NA	Putative RING zinc finger domain superfamily protein; Uncharacterized protein	9.05582	4.45111	2.08874	2.41044	5.90878	4.86964	downregulated
GRMZM2G445163	NA	Uncharacterized protein	8.76154	4.27774	5.3775	6.71609	7.88118	8.52746	downregulated
GRMZM2G092101	NA	Uncharacterized protein	7.89909	3.87294	3.55373	6.28224	8.05258	9.30935	downregulated
GRMZM2G108829	NA	Uncharacterized protein	4.03615	1.98293	5.28275	22.4129	24.279	22.522	downregulated
GRMZM2G079653	ereb138	Ethylene-responsive transcription factor 3	18.202	8.90755	12.9391	15.3878	11.9528	16.3619	downregulated
GRMZM2G082709	nactf43	NA	2.37823	1.16198	2.98932	3.60458	3.95072	2.54963	downregulated
GRMZM2G133966	NA	Uncharacterized protein	1.15344	0.563669	1.62147	13.3293	22.9326	22.7274	downregulated
GRMZM2G006429	csu634	Uncharacterized protein	58.9698	28.912	26.0961	20.4119	23.6814	19.6444	downregulated
GRMZM2G146004	NA	Uncharacterized protein	40.983	20.0902	18.8062	7.22621	15.0314	27.9202	downregulated
GRMZM5G857379	NA	NA	4.09613	2.01844	2.99209	6.41038	6.06077	5.71267	downregulated
GRMZM2G381453	NA	Uncharacterized protein	9.82223	4.82435	5.84195	8.26251	12.774	9.27147	downregulated
GRMZM2G367834	NA	NA	1.85337	0.890495	2.97759	15.32	6.7576	21.8681	downregulated
GRMZM5G805585	NA	Putative AMP-dependent synthetase and ligase superfamily protein; Uncharacterized protein	16.9638	8.3239	6.68371	7.38229	5.87536	4.86878	downregulated
GRMZM2G003424	c3h45	Uncharacterized protein	34.9664	17.1168	18.8898	26.8605	24.5409	18.4655	downregulated
GRMZM2G001953	rop8	Putative Rop family GTPase ROP8; Uncharacterized protein	8.90165	4.33483	6.80205	11.93	11.9343	11.5376	downregulated
GRMZM5G834833	NA	NA	38.3598	18.709	25.0939	21.3932	16.5962	14.445	downregulated
GRMZM2G322090	cpp5	NA	6.59623	3.22929	5.63537	14.1042	11.9609	12.6125	downregulated
GRMZM2G010657	NA	Putative uncharacterized protein	0.680241	0.327452	0.710165	11.3081	11.95	10.76	downregulated
GRMZM2G136283	NA	Uncharacterized protein	9.06891	4.45092	9.85478	25.6094	24.6106	26.4577	downregulated
GRMZM2G158452	NA	Uncharacterized protein	6.32385	3.08262	3.1795	3.93569	4.31042	6.43027	downregulated
GRMZM2G111394	NA	Uncharacterized protein	5.83735	2.84338	1.18101	1.88588	4.35512	3.86223	downregulated
GRMZM2G123714	NA	Glucan endo-1;3-beta-glucosidase 3; Uncharacterized protein	96.2036	46.9272	39.665	28.4462	25.7437	22.4199	downregulated
GRMZM2G016150	ohp1	Opaque2 heterodimerizing protein 1	15.8343	7.7377	6.14928	10.4401	8.51526	10.7768	downregulated
GRMZM2G063899	NA	Uncharacterized protein	19.948	9.73308	9.90516	5.54865	4.85393	5.28706	downregulated
GRMZM2G126808	hb45	Uncharacterized protein	3.05959	1.48301	1.85436	1.63474	1.79683	1.47753	downregulated
AC218972.3_FG004	NA	Putative leucine-rich repeat receptor-like protein kinase family protein; Uncharacterized protein	23.0876	11.1951	14.1402	9.47479	8.5056	6.99799	downregulated
GRMZM2G331154	NA	Uncharacterized protein	1.04532	0.494785	0.656961	2.18818	2.31519	1.87999	downregulated
GRMZM2G113655	NA	Glycosyltransferase	80.7862	39.3001	49.0189	50.0211	59.0854	77.815	downregulated
GRMZM2G038183	NA	Putative DUF1421 domain family protein	4.81405	2.3424	2.33059	2.81161	4.50897	3.26565	downregulated
GRMZM2G010011	NA	Uncharacterized protein	11.831	5.72225	6.8359	9.43986	9.8478	8.30879	downregulated
GRMZM2G067921	dlf1	Delayed flowering1	17.4304	8.44641	7.98612	2.86054	3.18832	2.74204	downregulated
GRMZM2G012224	NA	Putative uncharacterized protein	503.372	244.311	258.572	124.538	117.806	89.0191	downregulated
GRMZM2G097043	NA	Uncharacterized protein	13.9661	6.78337	9.031	27.2108	25.8765	24.2174	downregulated
GRMZM5G874896	NA	Uncharacterized protein	6.04841	2.9358	4.35868	46.0677	44.2924	43.2984	downregulated
GRMZM2G081359	NA	Uncharacterized protein	7.59908	3.67539	4.64147	5.45872	7.34453	9.09623	downregulated
GRMZM2G063478	NA	Uncharacterized protein	1.90757	0.923214	0.915216	1.2203	0.875569	0.80964	downregulated
GRMZM2G059565	NA	Putative DUF231 domain containing family protein; Uncharacterized protein	18.6849	9.03467	6.50508	4.83531	6.42617	5.25325	downregulated
GRMZM2G099577	mads47	Putative MADS-box transcription factor family protein	3.704	1.76039	2.14919	2.89385	2.01443	1.61204	downregulated
GRMZM2G128807	bhlh127	Uncharacterized protein	391.314	189.515	69.9885	43.6693	33.4025	26.8701	downregulated
GRMZM2G151223	hk1	Uncharacterized protein	10.2994	4.96556	7.76241	12.5743	18.5267	16.394	downregulated
GRMZM2G136513	NA	NA	10.4575	5.05799	3.96159	10.8032	5.63823	4.19773	downregulated
GRMZM2G480607	NA	Uncharacterized protein	10.4858	5.07502	5.40999	8.0084	11.3433	10.5277	downregulated
GRMZM2G165426	NA	Putative PHD zinc finger and DUF1423 domain containing family protein; Uncharacterized protein	22.0879	10.677	15.5043	21.5173	28.9095	30.407	downregulated
GRMZM2G168364	pza01714	Endochitinase A2; Uncharacterized protein	51.5156	24.8866	25.6413	41.4966	48.024	58.4119	downregulated
GRMZM2G002921	NA	Acyl carrier protein	20.9078	10.0679	5.70417	3.58183	3.21434	3.75716	downregulated
GRMZM2G125233	NA	Uncharacterized protein	22.5655	10.8929	5.3016	1.61719	1.54927	1.49937	downregulated
GRMZM5G897958	NA	Putative receptor-like protein kinase family protein	9.68136	4.65299	7.44197	10.0542	12.4159	11.2843	downregulated
GRMZM2G058702	NA	Uncharacterized protein	37.6921	18.2072	9.47292	8.88401	7.24607	6.58041	downregulated
GRMZM2G589579	ago4a	Putative argonaute family protein; Uncharacterized protein	47.6969	23.0446	20.6912	33.173	30.6442	20.0437	downregulated
GRMZM2G453879	NA	NA	2.22441	1.07903	2.94365	12.9461	12.1686	11.1834	downregulated
GRMZM2G083725	umc1664	Lipid transfer protein	599.951	289.763	238.634	220.443	177.839	129.239	downregulated
GRMZM2G000431	NA	NA	1.30321	0.627861	0.46635	0.299301	0.096144	0.243007	downregulated
GRMZM2G004330	NA	Putative prolin-rich extensin-like receptor protein kinase family protein	0.582274	0.28071	0.891198	2.19807	1.33087	1.37429	downregulated
GRMZM2G073591	mmp66	Uncharacterized protein	8.21621	3.96712	3.98288	2.42075	2.56003	1.55442	downregulated
GRMZM2G150014	NA	Adenylate kinase; Uncharacterized protein	50.0452	24.0935	25.3491	29.3424	25.9037	41.6894	downregulated
GRMZM2G467184	NA	Uncharacterized protein	69.3699	33.4394	22.91	26.5901	16.8706	16.8054	downregulated
AC193754.3_FG008	NA	NA	0.564503	0.272827	0.727983	3.15357	3.17237	3.24684	downregulated
GRMZM2G146866	NA	NA	6.4699	3.11791	1.29474	4.27615	9.20658	9.23377	downregulated
GRMZM2G152470	NA	Homocysteine S-methyltransferase 3	154.771	74.6376	55.4219	44.6533	44.9175	44.7364	downregulated
GRMZM2G078279	NA	Putative uncharacterized protein	14.2312	6.84477	8.77451	7.03286	5.62315	3.75795	downregulated
GRMZM2G428765	NA	NA	2.20005	1.05179	1.16134	6.23044	6.01332	5.06906	downregulated
AC233901.1_FG005	NA	Uncharacterized protein	4.73609	2.28977	3.37635	8.97596	10.5324	9.81711	downregulated
GRMZM2G091456	NA	Putative uncharacterized protein	37.7269	18.1539	17.2442	12.8467	6.2889	10.8365	downregulated
GRMZM2G174343	NA	Lipid phosphate phosphatase 3; Uncharacterized protein	7.0539	3.38102	2.13365	1.42488	1.59784	1.10123	downregulated
GRMZM2G451746	NA	Uncharacterized protein	16.5626	7.96746	7.5322	8.94272	7.96138	3.8676	downregulated
GRMZM2G010555	NA	Alternative oxidase	31.716	15.2751	17.7929	24.1123	28.1744	18.845	downregulated
GRMZM2G070422	NA	Enoyl-acyl-carrier-protein] reductase isoform 1; Enoyl-acyl-carrier-protein] reductase isoform 2; Uncharacterized protein	413.183	198.763	98.3103	39.4775	30.707	26.8048	downregulated
GRMZM2G152739	NA	Uncharacterized protein	38.5532	18.5382	11.225	8.95558	30.5884	17.9834	downregulated
GRMZM2G477491	NA	Uncharacterized protein	3.47795	1.66573	1.4673	8.44409	7.89793	8.3257	downregulated
GRMZM2G077187	NA	Uncharacterized protein	11.217	5.38832	3.10071	5.78782	32.3677	21.1874	downregulated
GRMZM2G040933	dct1	Uncharacterized protein	8.84378	4.2177	3.56342	2.98771	3.088	2.28361	downregulated
GRMZM2G704093	NA	NA	3.16878	1.53259	2.72839	12.3945	12.173	11.4687	downregulated
GRMZM5G820912	NA	NA	29.2109	14.036	14.0495	8.49332	8.42541	7.06063	downregulated
GRMZM2G142456	NA	Uncharacterized protein	1.47081	0.714332	1.50361	9.39142	9.77566	10.8343	downregulated
GRMZM2G100321	NA	Uncharacterized protein	2.95625	1.42436	1.46216	3.94641	4.18487	4.39042	downregulated
GRMZM5G845601	NA	Uncharacterized protein	74.22	35.617	66.5433	21.1692	29.5819	26.7666	downregulated
GRMZM2G135476	NA	Uncharacterized protein	13.1383	6.29423	6.86641	8.68756	11.9809	9.09942	downregulated
GRMZM2G059845	NA	Secondary cell wall glycosyltransferase family 47	57.6015	27.6102	20.7408	24.7202	43.6732	42.2181	downregulated
GRMZM6G986387	hpl1	NA	44.5809	21.3689	17.894	30.7906	21.5574	33.2457	downregulated
GRMZM2G404377	NA	Uncharacterized protein	8.78583	4.23701	13.5374	61.4265	55.4478	57.1955	downregulated
GRMZM2G348452	ckx10	Cytokinin dehydrogenase 10	29.7601	14.2694	14.9101	12.6293	15.9913	10.9736	downregulated
GRMZM2G036966	gbptf15	Uncharacterized protein	4.24636	2.01555	1.9348	3.00272	2.33313	2.20511	downregulated
GRMZM2G315594	NA	Uncharacterized protein	1.95366	0.961401	2.20362	9.07469	9.04817	8.53166	downregulated
GRMZM2G143244	NA	Uncharacterized protein	20.9866	10.0415	10.9237	8.54981	9.25597	6.54946	downregulated
GRMZM2G112229	NA	Uncharacterized protein	3.96412	1.88545	1.9289	1.34232	1.46342	1.72646	downregulated
GRMZM2G462417	zhd18	Uncharacterized protein	0.674353	0.331915	0.700171	1.28873	1.2348	1.45098	downregulated
GRMZM2G440951	NA	NA	0.941298	0.436217	0.646846	3.02829	2.892	2.71184	downregulated
GRMZM2G003526	NA	NA	14.0942	6.7396	1.96784	1.51325	3.26924	2.87811	downregulated
GRMZM2G133958	NA	Uncharacterized protein	30.1314	14.3791	23.1885	19.3685	24.056	30.1042	downregulated
GRMZM5G820122	mrpa4	Low phytic acid 1	9.89643	4.73235	9.60991	32.5219	26.0655	29.8673	downregulated
GRMZM2G067299	NA	Uncharacterized protein	58.4087	27.8981	18.6322	20.0923	26.0207	21.2602	downregulated
GRMZM2G469898	NA	Esterase; Uncharacterized protein	56.4751	26.9571	18.6827	18.3734	21.0387	20.1673	downregulated
GRMZM2G162175	NA	Cupin; RmlC-type; Uncharacterized protein	21.5221	10.2608	11.1125	14.8038	14.5316	10.8838	downregulated
GRMZM2G073054	sbe3	Starch branching enzyme IIa	29.1673	13.9246	19.4598	39.4428	33.967	38.2421	downregulated
GRMZM2G016858	NA	Uncharacterized protein	11.0416	5.26276	6.09147	22.038	21.4366	22.1008	downregulated
GRMZM2G052328	NA	Uncharacterized protein	9.59667	4.62437	7.23225	9.01875	8.81713	10.4332	downregulated
GRMZM2G071970	NA	Brittle stalk-2-like protein 4	27.184	12.9776	20.1916	17.9362	21.3335	21.6828	downregulated
GRMZM2G449681	wrky92	Putative WRKY DNA-binding domain superfamily protein isoform 1; Putative WRKY DNA-binding domain superfamily protein isoform 2	98.4616	46.9721	45.8084	76.2825	113.155	96.5998	downregulated
GRMZM2G060467	NA	Uncharacterized protein	3.7574	1.80091	3.54119	6.97294	5.55632	5.32967	downregulated
GRMZM2G465769	NA	NA	2.00859	0.941682	2.81776	14.4317	15.2377	15.0127	downregulated
GRMZM2G138698	NA	Uncharacterized protein	5.89763	2.77667	3.41583	2.61172	2.8278	2.23669	downregulated
GRMZM2G169398	NA	Transposon protein Mutator sub-class	16.202	7.70855	7.45484	14.1092	14.7608	17.0759	downregulated
GRMZM2G002240	NA	NA	7.27623	3.43964	4.10786	3.26396	2.84769	3.33308	downregulated
GRMZM2G177928	NA	Strictosidine synthase; Uncharacterized protein	49.6401	23.6186	27.2527	30.5078	20.7543	19.6189	downregulated
GRMZM2G392672	NA	NA	12.4569	5.91452	2.84336	1.57448	0.603011	0.541185	downregulated
GRMZM2G102946	rop5	Uncharacterized protein	6.88975	3.22791	3.50416	1.54593	1.18152	0.718649	downregulated
GRMZM2G426415	NA	Hydroquinone glucosyltransferase	16.5873	7.87158	1.21179	1.20876	2.74023	6.96079	downregulated
GRMZM2G180811	NA	Uncharacterized protein	1.04661	0.505132	1.0614	8.53546	10.3208	8.59648	downregulated
GRMZM2G180211	NA	NA	6.06634	2.88942	2.06018	5.45417	13.433	10.5085	downregulated
GRMZM2G020826	NA	Uncharacterized protein	2.21287	1.033	0.900661	1.11046	0.831862	0.748886	downregulated
GRMZM2G329159	NA	NA	7.03278	3.32279	4.55759	3.02728	3.03102	2.5307	downregulated
GRMZM2G152877	jmj17	Uncharacterized protein	18.15	8.57602	10.4124	13.4235	14.3747	15.4565	downregulated
GRMZM2G358386	NA	Putative uncharacterized protein	51.7569	24.5187	22.4248	5.98228	11.2623	10.0442	downregulated
GRMZM2G079323	NA	Protein phosphatase type 2A regulator/ signal transducer	7.07515	3.35266	2.87156	2.23608	3.43158	3.40083	downregulated
GRMZM2G456690	NA	NA	1.37059	0.656315	0.930439	3.91433	4.51897	4.01718	downregulated
GRMZM2G180568	tcptf38	NA	8.72878	4.11871	2.64188	1.96943	1.25661	0.805808	downregulated
GRMZM2G153575	NA	NA	9.99384	4.73515	2.5791	2.56616	5.20729	3.72699	downregulated
GRMZM2G004835	NA	Esterase; Uncharacterized protein	13.1	6.20781	6.51021	9.39508	12.4259	13.1368	downregulated
GRMZM2G354867	ago2b	Putative argonaute family protein	1.99067	0.930248	0.440884	0.576761	0.464879	0.572607	downregulated
GRMZM2G083402	NA	Uncharacterized protein	0.902628	0.437272	0.680289	0.579107	1.03503	0.972248	downregulated
GRMZM5G882708	NA	Uncharacterized protein	6.61079	3.12815	6.0605	10.8929	26.0337	31.3621	downregulated
GRMZM2G178910	NA	Putative uncharacterized protein	19.3954	9.1323	9.84364	12.0876	16.1472	12.9712	downregulated
AC206968.3_FG003	NA	Uncharacterized protein	14.4076	6.81541	12.5749	31.6806	26.8041	25.3272	downregulated
GRMZM2G003379	NA	Uncharacterized protein	32.497	15.3435	19.0338	7.92749	10.8656	8.94061	downregulated
GRMZM2G107101	gi1	Gigantea 1A; Gigantea isoform 1; Gigantea isoform 2	32.4253	15.2775	25.5618	45.0848	20.2964	59.1934	downregulated
GRMZM2G023204	NA	NA	24.874	11.7115	9.60865	10.4203	27.3113	20.4821	downregulated
GRMZM2G379804	NA	NA	1.831	0.849617	1.89599	6.45973	7.00721	7.88898	downregulated
GRMZM2G150806	NA	Uncharacterized protein	24.7495	11.6414	14.6395	17.3905	24.7799	24.5675	downregulated
AC233898.1_FG004	NA	Uncharacterized protein	10.8118	5.07462	5.50536	5.91843	6.01302	4.70908	downregulated
GRMZM2G118770	me4	Malic enzyme	77.8492	36.6765	12.3347	8.48922	6.51083	2.50914	downregulated
GRMZM2G144985	NA	Serine palmitoyltransferase 1; Serine palmitoyltransferase 1 isoform 1; Serine palmitoyltransferase 1 isoform 2; Serine palmitoyltransferase 1 isoform 3; Uncharacterized protein	23.4765	11.0571	9.76772	11.8716	22.0972	19.3146	downregulated
GRMZM2G004996	NA	Charged multivesicular body protein 2b; Uncharacterized protein	35.9265	16.9051	20.0745	10.8233	20.065	20.2846	downregulated
GRMZM2G171410	NA	Uncharacterized protein	3.91675	1.83889	1.36442	3.11156	2.49245	2.37906	downregulated
GRMZM2G157679	gras23	Uncharacterized protein	18.2917	8.60527	11.5416	16.4254	22.0033	22.2835	downregulated
GRMZM2G179941	NA	Uncharacterized protein	3.10428	1.46442	3.03856	13.9412	14.046	17.4025	downregulated
GRMZM2G083580	NA	Uncharacterized protein	1.8113	0.846784	0.984237	1.49326	1.41874	1.46464	downregulated
GRMZM2G392477	NA	NA	9.04249	4.25432	3.34119	3.24784	3.15482	2.61287	downregulated
GRMZM2G424241	fha2	Uncharacterized protein	37.279	17.5113	19.2481	17.0147	18.6193	20.371	downregulated
GRMZM2G036697	NA	Putative RING zinc finger domain superfamily protein	26.8181	12.6013	11.0373	12.1565	14.9252	11.6398	downregulated
AC182617.3_FG001	NA	Uncharacterized protein	26.1814	12.3383	12.5681	23.7918	19.4439	19.222	downregulated
GRMZM2G027955	agp2	Glucose-1-phosphate adenylyltransferase large subunit 2; chloroplastic/amyloplastic	71.4655	33.5796	18.5316	17.4243	16.6097	17.5419	downregulated
GRMZM2G369445	NA	NA	3.17567	1.50406	2.0313	2.53477	2.84905	4.29183	downregulated
GRMZM2G311165	NA	Uncharacterized protein	13.0007	6.06472	7.66376	77.0133	78.6311	81.8089	downregulated
GRMZM2G027183	NA	Uncharacterized protein	8.10547	3.79926	6.0656	7.28056	5.90448	6.76121	downregulated
GRMZM5G811022	NA	Uncharacterized protein	2.37388	1.09976	1.98863	2.8979	3.28866	3.283	downregulated
GRMZM2G173137	NA	Uncharacterized protein	0.449292	0.213201	0.639967	3.00802	2.60259	2.7345	downregulated
GRMZM2G006416	NA	Uncharacterized protein	2.73702	1.30185	1.87054	6.25957	6.10175	7.5912	downregulated
GRMZM2G031043	NA	NA	2.19436	1.01605	1.85731	8.00015	9.55251	9.54534	downregulated
GRMZM5G884407	NA	NA	3.99099	1.85151	3.82235	36.3077	35.3488	36.5763	downregulated
GRMZM2G389362	NA	NA	34.5575	16.139	20.3581	27.5696	28.4635	34.1054	downregulated
GRMZM2G050126	NA	Spindle and kinetochore-associated protein 1 homolog	11.7468	5.48151	5.32713	12.4008	10.8802	11.385	downregulated
GRMZM2G072238	NA	Putative HLH DNA-binding domain superfamily protein; Uncharacterized protein	2.61443	1.21278	0.683415	0.759924	0.868769	0.789588	downregulated
GRMZM2G180399	sacd2	Acyl-desaturase; Putative stearoyl-acyl-carrier protein desaturase	85.0346	39.7171	14.7177	11.2713	10.3935	10.7577	downregulated
GRMZM2G011314	NA	Uncharacterized protein	7.43214	3.45634	7.49103	6.72539	7.05206	7.98082	downregulated
GRMZM2G127067	NA	C-4 methylsterol oxidase; Uncharacterized protein	222.93	104.106	106.575	76.357	73.8518	71.6505	downregulated
GRMZM5G813206	NA	Uncharacterized protein	15.5559	7.26211	9.23586	12.3235	17.4672	16.7825	downregulated
GRMZM2G110685	NA	Uncharacterized protein	6.96911	3.2452	3.04985	1.44203	1.23373	2.86504	downregulated
GRMZM2G170137	mterf6	Uncharacterized protein	23.1701	10.8097	10.6207	8.78681	10.0212	10.44	downregulated
AC214534.3_FG010	NA	NA	1.13323	0.523739	1.28769	2.54886	2.28061	2.30461	downregulated
GRMZM2G477872	umc1335	NA	2.81464	1.30139	1.42071	2.47023	2.56635	2.67451	downregulated
GRMZM2G152919	NA	Uncharacterized protein	25.8988	12.0644	15.1739	17.9182	23.0809	13.6425	downregulated
GRMZM2G443785	NA	Transferase; Uncharacterized protein	43.4166	20.1934	19.7116	10.6528	9.49528	10.3761	downregulated
AC149818.2_FG008	NA	Uncharacterized protein	10.3354	4.8204	6.2331	3.64092	4.00548	3.02151	downregulated
GRMZM5G843474	NA	Uncharacterized protein	2.16768	1.02957	2.5079	12.7527	11.863	10.5973	downregulated
GRMZM2G079256	NA	Enoyl-acyl-carrier-protein] reductase NADH]; Uncharacterized protein	34.915	16.2345	25.5159	59.3462	57.0858	61.9219	downregulated
GRMZM2G451965	NA	NA	8.82425	4.08734	7.20015	20.1349	29.5996	26.9293	downregulated
GRMZM2G135498	NA	3-oxoacyl-acyl-carrier-protein] synthase	123.126	57.1064	38.016	28.4842	22.7923	18.8475	downregulated
GRMZM2G021498	NA	Uncharacterized protein	7.90626	3.64805	5.21411	4.78871	3.97382	2.63586	downregulated
GRMZM2G138125	NA	Uncharacterized protein	6.3951	2.97491	4.5788	20.8986	17.2114	14.4847	downregulated
GRMZM2G070279	NA	Uncharacterized protein	20.9595	9.70318	3.74316	8.5339	31.5161	22.5081	downregulated
GRMZM5G876644	NA	Uncharacterized protein	2.3552	1.10799	2.73498	3.48365	3.75818	4.11871	downregulated
GRMZM2G354093	NA	Putative uncharacterized protein	17.9446	8.29713	2.75015	1.21253	1.50884	1.72325	downregulated
GRMZM2G089850	dof16	Uncharacterized protein	3.54579	1.62808	2.13937	3.65198	2.40337	2.93632	downregulated
AC226373.2_FG010	NA	Uncharacterized protein	5.057	2.33184	3.31693	15.7597	16.2168	15.0665	downregulated
GRMZM2G003488	NA	Uncharacterized protein	4.48566	2.06527	1.64794	2.7736	3.33417	3.20295	downregulated
GRMZM2G386088	NA	Uncharacterized protein	3.37023	1.5529	2.029	2.04275	2.2447	1.44649	downregulated
GRMZM2G318942	NA	Uncharacterized protein	1.56833	0.735266	0.677693	4.13514	3.27344	3.00055	downregulated
GRMZM2G082998	apg1	Uncharacterized protein	219.392	101.338	70.4352	55.1828	46.1762	51.4011	downregulated
GRMZM2G024808	NA	Nitrate and chloride transporter	11.3308	5.23531	4.71303	4.28452	3.3785	4.35171	downregulated
GRMZM2G042407	srs1	Uncharacterized protein	30.209	13.942	10.1287	6.02175	6.56058	4.31692	downregulated
GRMZM2G026580	NA	Uncharacterized protein	1.5791	0.71877	0.960517	1.94951	3.18769	3.12031	downregulated
AC219006.2_FG006	NA	Organic anion transporter; Uncharacterized protein	35.2213	16.2262	12.0783	7.85242	7.55124	7.13496	downregulated
GRMZM2G064050	NA	Uncharacterized protein	1.98282	0.918886	1.04266	1.66006	1.44997	1.13856	downregulated
GRMZM2G091995	NA	Uncharacterized protein	10.0553	4.64382	5.52558	26.0118	21.1993	23.7866	downregulated
AC214266.3_FG002	NA	Uncharacterized protein	9.64695	4.41747	5.18328	9.77382	10.2656	6.72565	downregulated
GRMZM2G031993	NA	NA	9.3286	4.28946	5.15444	2.2301	2.84066	2.74777	downregulated
GRMZM2G339540	NA	Uncharacterized protein	64.7948	29.7212	25.4996	11.0382	12.5439	10.3922	downregulated
GRMZM2G064701	NA	Uncharacterized protein	237.683	109.022	90.404	29.492	23.0148	25.4947	downregulated
GRMZM5G845532	NA	Uncharacterized protein	1.82404	0.838296	1.15944	1.14076	0.553806	0.834848	downregulated
GRMZM2G339336	NA	Uncharacterized protein	4.43828	2.02995	9.65945	51.6689	60.8511	62.2899	downregulated
GRMZM2G113781	umc1245	LysM domain containing protein	4.63265	2.11914	1.96488	1.71228	2.03464	2.00056	downregulated
GRMZM2G333454	NA	Uncharacterized protein	16.7736	7.61998	7.29766	9.33814	9.73136	10.458	downregulated
GRMZM2G146143	NA	Uncharacterized protein	5.72969	2.61435	2.40124	3.90835	2.92507	2.35149	downregulated
GRMZM5G826194	NA	Uncharacterized protein	4.48458	2.03842	2.30482	2.93489	3.48873	3.0189	downregulated
GRMZM2G130351	NA	Uncharacterized protein	2.70373	1.24268	2.10643	7.06468	6.14016	4.38681	downregulated
GRMZM2G404888	NA	Uncharacterized protein	4.39913	1.99523	1.71075	2.39608	3.10399	3.05318	downregulated
GRMZM2G161787	NA	Uncharacterized protein	2.79805	1.26089	0.891585	1.45934	0.976442	1.02869	downregulated
GRMZM2G152328	NA	Actin-1	71.0778	32.4312	18.7736	27.3107	18.9521	15.2341	downregulated
GRMZM2G392116	NA	Uncharacterized protein	29.9299	13.6638	20.6886	18.1168	52.8352	70.2087	downregulated
GRMZM2G024264	psei5	Putative cystatin	59.6035	27.1944	28.3651	17.0269	31.4446	25.5861	downregulated
GRMZM5G809978	NA	NA	4.44033	2.02103	1.40411	6.3684	4.90345	5.12487	downregulated
GRMZM2G104133	NA	Putative DUF1664 domain family protein	5.53839	2.54242	5.2506	19.2054	18.3642	17.8025	downregulated
GRMZM2G000271	NA	Uncharacterized protein	4.30455	1.9407	1.88128	3.25398	4.04213	3.09991	downregulated
GRMZM5G800764	NA	Uncharacterized protein	18.5698	8.4696	7.50231	1.05668	1.28326	0.996317	downregulated
GRMZM2G005040	NA	NA	12.145	5.53263	1.63059	0.396149	0.144748	0.0440706	downregulated
GRMZM2G033138	hb28	Putative uncharacterized protein	21.1179	9.58369	12.3522	12.9223	19.6022	23.0405	downregulated
GRMZM2G081943	NA	Uncharacterized protein	3.92949	1.78082	2.48046	3.09768	3.24223	2.11929	downregulated
GRMZM2G059314	NA	Putative oxidoreductase; aldo/keto reductase family protein isoform 1; Putative oxidoreductase; aldo/keto reductase family protein isoform 2	6.70131	3.04229	4.44107	1.93471	0.492085	0.316361	downregulated
GRMZM2G357804	NA	NA	6.93878	3.15411	6.93869	29.0371	29.6703	32.3141	downregulated
GRMZM2G364285	NA	Uncharacterized protein	2.63207	1.20519	2.24414	11.3524	9.6742	10.0072	downregulated
GRMZM2G305280	NA	Putative uncharacterized protein	418.372	189.82	106.096	59.0649	125.95	106.794	downregulated
GRMZM2G342815	NA	NA	14.7261	6.66426	5.74122	10.9038	12.3272	10.941	downregulated
GRMZM2G477200	NA	NA	0.97911	0.43296	0.638073	3.35531	3.49196	2.57589	downregulated
GRMZM2G176995	NA	Uncharacterized protein	5.38188	2.44095	2.02221	2.05767	5.5427	4.68206	downregulated
GRMZM2G578572	NA	Uncharacterized protein	6.81811	3.07746	4.16382	23.6999	23.1543	22.1592	downregulated
GRMZM2G130605	NA	Uncharacterized protein	4.07498	1.84711	4.78165	14.266	16.5339	16.4113	downregulated
GRMZM2G044557	NA	Uncharacterized protein	14.1613	6.38962	9.66006	10.1918	15.5383	12.7057	downregulated
GRMZM2G095778	NA	Uncharacterized protein	21.9046	9.89032	11.6834	8.90666	14.6974	13.8086	downregulated
GRMZM2G169326	hagtf25	Uncharacterized protein	4.65319	2.07752	2.98579	6.38827	7.56137	7.00816	downregulated
GRMZM2G326677	NA	NA	0.844518	0.375485	1.08165	6.7665	7.7061	8.88978	downregulated
GRMZM2G167008	NA	Uncharacterized protein	10.412	4.60514	6.11202	6.81616	5.36225	6.73471	downregulated
GRMZM5G858165	NA	Uncharacterized protein	18.591	8.36842	8.15936	6.76109	15.3609	11.9644	downregulated
GRMZM2G048644	NA	Uncharacterized protein	12.6826	5.69742	4.89266	6.13093	7.23077	7.12132	downregulated
GRMZM2G012970	NA	Putative DUF827 domain containing family protein; Uncharacterized protein	23.4247	10.5493	8.34854	9.05905	7.67832	5.92737	downregulated
GRMZM2G093908	NA	Transcription initiation factor TFIID subunit 11; mRNA	10.8659	4.88181	6.12313	9.89194	8.55712	8.78218	downregulated
GRMZM2G385413	NA	Uncharacterized protein	1.2231	0.565591	2.08476	15.9218	17.7779	14.018	downregulated
GRMZM2G057258	NA	Acid phosphatase/vanadium-dependent haloperoxidase protein; Acid phosphatase/vanadium-dependent haloperoxidase related	22.8037	10.2229	8.71547	6.85681	7.80241	6.66429	downregulated
GRMZM2G015818	NA	NA	11.0217	4.95336	8.69305	10.4976	10.0194	11.3397	downregulated
GRMZM2G024799	NA	SF16 protein	1.44228	0.656946	4.83561	4.83282	4.71319	1.90451	downregulated
GRMZM2G121996	NA	NA	10.9978	4.90513	6.49946	10.7189	14.4824	13.6976	downregulated
GRMZM2G058013	NA	60S ribosomal protein L24	6.04874	2.71678	3.34347	6.46604	6.12462	5.97711	downregulated
GRMZM2G304010	NA	Putative RING finger and ARM repeat-containing protein containing family protein	10.3688	4.63775	3.66838	4.00366	6.13731	6.23185	downregulated
GRMZM2G312954	NA	NA	0.569982	0.254484	0.780645	3.59347	3.91149	4.53999	downregulated
GRMZM2G079682	NA	N-acetylglucosaminyltransferase III; Uncharacterized protein	68.7667	30.7918	30.1229	20.6038	27.3895	16.3018	downregulated
GRMZM2G000587	NA	Uncharacterized protein	110.538	49.467	52.2485	33.415	17.2845	12.9438	downregulated
GRMZM2G064605	NA	Uncharacterized protein	2.95711	1.31758	13.7306	33.6558	38.1381	31.7776	downregulated
GRMZM2G047414	NA	Uncharacterized protein	1.04032	0.470672	1.1146	4.07569	3.8795	3.37086	downregulated
GRMZM2G158359	NA	NA	45.9733	20.5489	34.4467	35.2106	26.8856	23.3234	downregulated
GRMZM2G416887	mlo7	Uncharacterized protein	1.23376	0.544578	0.473121	0.559193	0.559739	0.385409	downregulated
GRMZM2G030567	NA	NA	1.99175	0.874953	1.86242	1.82195	3.27016	3.18101	downregulated
GRMZM2G437675	NA	NA	6.78289	3.02662	4.11192	2.96297	2.09477	3.40382	downregulated
GRMZM2G394403	NA	ATP-dependent Clp protease proteolytic subunit	12.2634	5.48739	11.873	17.6049	16.8286	15.7328	downregulated
GRMZM2G160327	NA	Uncharacterized protein	94.4678	42.1494	27.0768	11.1892	7.33515	8.35461	downregulated
GRMZM2G378653	bhlh69	Putative HLH DNA-binding domain superfamily protein	18.6022	8.27877	7.77952	5.70471	5.17419	4.53253	downregulated
GRMZM2G033926	NA	Uncharacterized protein	10.4749	4.65437	4.53636	5.56063	9.20797	8.50369	downregulated
GRMZM2G056038	NA	Uncharacterized protein	8.001	3.55918	4.28711	4.71202	5.58606	5.51876	downregulated
GRMZM2G080387	NA	Uncharacterized protein	2.01957	0.884693	0.536094	0.358389	0.231805	0.12049	downregulated
GRMZM2G017882	platz8	NA	11.4384	5.05724	4.04958	3.00427	3.23625	2.33773	downregulated
GRMZM5G816289	NA	Uncharacterized protein	26.4563	11.7531	10.5191	20.1855	17.3678	15.8831	downregulated
GRMZM2G130558	NA	Uncharacterized protein	47.7278	21.1943	14.6252	28.4824	30.7495	31.156	downregulated
GRMZM2G045596	NA	Uncharacterized protein	21.1365	9.37463	7.63093	4.43109	4.23512	6.36643	downregulated
GRMZM2G060194	NA	Uncharacterized protein	5.69883	2.5178	2.08074	2.95575	3.11194	2.65236	downregulated
GRMZM2G463983	NA	Uncharacterized protein	1.77476	0.780398	1.65056	1.62934	1.36903	2.08093	downregulated
AC233914.1_FG001	NA	Uncharacterized protein	5.72	2.56875	4.77247	6.61062	6.42314	7.09638	downregulated
GRMZM2G038922	NA	Uncharacterized protein	25.113	11.1206	8.74476	6.2538	6.11305	6.18359	downregulated
GRMZM2G113365	NA	NA	2.58019	1.14663	2.59975	23.6621	22.1177	20.3055	downregulated
AC214817.3_FG004	NA	Putative leucine-rich repeat receptor-like protein kinase family protein	8.66917	3.82835	2.81155	2.78538	2.6927	2.33432	downregulated
GRMZM6G986025	NA	NA	8.639	3.78325	4.04937	36.2415	42.1908	38.5944	downregulated
GRMZM2G087117	NA	Uncharacterized protein	1.74082	0.764489	1.87746	9.38822	14.0723	15.5095	downregulated
GRMZM2G130634	NA	Uncharacterized protein	2.08331	0.931605	1.81915	9.75082	8.56714	8.4691	downregulated
GRMZM2G084891	NA	NA	2.35043	1.04829	1.43391	20.9189	20.4745	17.3517	downregulated
GRMZM2G017013	NA	Protein binding protein	40.2604	17.8001	18.0814	32.8446	50.3101	53.2692	downregulated
GRMZM2G160569	NA	Uncharacterized protein	64.7407	28.5762	29.3771	28.9698	25.3775	26.5688	downregulated
GRMZM2G060837	NA	Uncharacterized protein	154.362	68.2577	53.811	34.6079	33.2302	22.8781	downregulated
GRMZM5G826765	NA	Uncharacterized protein	5.74796	2.53952	4.21063	6.08179	5.34894	5.60805	downregulated
GRMZM2G050548	NA	Putative leucine-rich repeat receptor-like protein kinase family protein	83.5715	36.9186	28.2486	7.58314	6.89791	5.74324	downregulated
GRMZM2G307561	sut2	Sucrose transport protein	4.41471	1.94755	5.02524	14.8298	11.4978	17.2393	downregulated
GRMZM2G026654	NA	Uncharacterized protein	6.44851	2.84974	3.26786	3.83538	6.40964	5.41794	downregulated
GRMZM2G150187	NA	Alpha-L-fucosidase 2	45.3001	19.9879	15.2986	17.0368	31.4126	27.2336	downregulated
GRMZM2G330690	NA	NA	7.3686	3.2759	4.0237	16.1421	15.5829	14.4357	downregulated
GRMZM2G062761	NA	Putative MAP kinase family protein	8.42223	3.69437	4.52415	5.03497	6.91326	5.68543	downregulated
GRMZM2G131286	pdrp1	Pyruvate; phosphate dikinase regulatory protein; chloroplastic	2.0567	0.895802	1.00409	0.796295	0.626122	0.957569	downregulated
GRMZM2G356894	NA	Uncharacterized protein	5.96204	2.63706	6.55678	19.1284	17.8259	19.155	downregulated
GRMZM2G060943	NA	Putative uncharacterized protein	6.01949	2.62202	3.02543	3.19644	5.32978	3.4544	downregulated
GRMZM2G427067	NA	NA	0.6887	0.306281	0.858677	4.00455	3.67834	3.77363	downregulated
GRMZM2G092261	NA	Uncharacterized protein	2.25614	0.999056	1.57355	16.769	17.4249	19.8845	downregulated
GRMZM2G108166	NA	NA	0.851064	0.367965	0.61114	0.887834	0.606052	0.458951	downregulated
GRMZM2G095588	NA	Putative leucine-rich repeat transmembrane protein kinase family protein	8.84255	3.87646	4.83761	4.04596	9.9301	6.5595	downregulated
GRMZM2G145595	NA	Uncharacterized protein	55.7373	24.4827	13.4759	13.6675	12.2767	9.51986	downregulated
GRMZM2G029223	NA	NA	0.842017	0.367158	0.741525	4.53921	4.63208	3.84274	downregulated
GRMZM5G813532	NA	NA	7.29713	3.17458	1.83073	5.03256	8.6029	7.89558	downregulated
GRMZM2G090584	NA	Uncharacterized protein	96.8096	42.4751	29.486	59.7116	98.9493	89.1789	downregulated
GRMZM2G127224	NA	Uncharacterized protein	1.43491	0.62583	0.51457	0.547269	1.33064	1.65034	downregulated
GRMZM2G329181	GRMZM2G329181	Uncharacterized protein	181.054	79.3471	67.9004	51.4705	63.4476	66.4158	downregulated
GRMZM2G058948	NA	NA	3.38547	1.48673	3.07352	19.7702	18.1433	17.3017	downregulated
GRMZM2G453349	NA	Uncharacterized protein	2.15676	0.931053	1.20233	2.32863	5.62956	5.28469	downregulated
GRMZM2G444845	NA	Protein binding protein isoform 1; Protein binding protein isoform 2; Uncharacterized protein	10.0874	4.41125	4.663	4.39344	7.94597	6.95887	downregulated
GRMZM2G318780	sus2	Sucrose synthase	19.2232	8.39071	4.99014	4.07422	9.83425	9.74391	downregulated
GRMZM2G006071	NA	NA	61.3557	26.814	39.2174	35.2767	67.073	64.0474	downregulated
GRMZM2G055216	NA	Uncharacterized protein	47.9557	20.9468	27.8565	34.5897	67.8673	62.5599	downregulated
GRMZM2G156121	NA	Uncharacterized protein	0.978555	0.432698	1.10007	7.96726	7.89247	7.61266	downregulated
AC208440.3_FG003	NA	NA	2.13408	0.929396	1.58542	7.28806	7.21311	7.16324	downregulated
GRMZM2G057416	NA	Putative casein kinase family protein	6.29875	2.74574	8.04395	40.4905	38.9021	33.4289	downregulated
GRMZM5G880069	wrky109	Uncharacterized protein	15.9368	6.94617	7.48593	6.76324	12.2714	7.48952	downregulated
GRMZM2G478876	NA	Uncharacterized protein	23.2734	10.1228	6.97146	3.25374	4.12259	3.48333	downregulated
GRMZM2G005522	NA	Uncharacterized protein	3.79024	1.63273	1.66422	2.89078	4.38851	4.15146	downregulated
GRMZM2G076730	NA	NA	1.49042	0.648209	2.29033	21.3544	20.5326	19.4395	downregulated
GRMZM2G305321	NA	Uncharacterized protein	1.38939	0.608135	1.52074	10.615	9.70293	9.31526	downregulated
GRMZM5G879240	NA	Uncharacterized protein	1.0694	0.451355	1.34115	10.0904	14.1744	12.5803	downregulated
GRMZM5G831313	NA	Uncharacterized protein	2.01622	0.89496	1.02877	2.39662	2.15816	1.95248	downregulated
GRMZM5G804773	NA	Uncharacterized protein	5.59845	2.38338	4.78602	15.7782	13.4037	13.9042	downregulated
GRMZM2G324297	NA	Uncharacterized protein	12.1349	5.22967	3.47584	3.08577	3.8278	4.27903	downregulated
GRMZM2G410318	NA	Uncharacterized protein	2.62399	1.12047	1.4102	8.71759	9.65446	9.25556	downregulated
GRMZM2G393337	NA	Uncharacterized protein	20.7057	8.94638	16.8461	13.3451	21.5554	22.6194	downregulated
GRMZM2G028926	NA	NA	15.036	6.47251	4.11907	7.23878	12.8042	12.596	downregulated
GRMZM5G822449	NA	Uncharacterized protein	69.4712	29.998	14.7087	3.52873	3.04201	1.99436	downregulated
GRMZM2G051866	NA	Uncharacterized protein	1.01132	0.431344	0.616569	3.59374	3.82344	3.52559	downregulated
GRMZM2G076630	NA	Uncharacterized protein	0.967824	0.418153	0.53737	3.32696	2.66325	2.62552	downregulated
GRMZM2G145974	NA	Ethylene-responsive protein	348.771	150.481	35.7964	15.574	8.00666	4.57704	downregulated
GRMZM2G114550	NA	Uncharacterized protein	1.10357	0.468198	0.798945	0.868971	0.731393	1.04288	downregulated
GRMZM2G383088	oxmt1	Plastidic 2-oxoglutarate/malate transporter	155.996	67.2662	46.8266	17.4712	12.2621	13.2467	downregulated
GRMZM2G049695	mybr24	Putative MYB DNA-binding domain superfamily protein	44.1103	18.9399	3.59101	3.01318	1.91849	2.7065	downregulated
GRMZM2G458266	NA	Uncharacterized protein	2.04496	0.880605	1.82494	11.9178	13.8142	14.5486	downregulated
GRMZM2G073017	NA	Uncharacterized protein	3.3167	1.41459	1.69335	2.14537	2.18916	1.91581	downregulated
GRMZM2G175563	NA	Protein kinase domain superfamily protein	3.18339	1.36475	3.84837	10.2481	15.1414	15.6011	downregulated
GRMZM2G145690	hb71	Homeodomain leucine zipper family IV protein	3.72324	1.58801	2.31523	7.66124	9.3761	6.28919	downregulated
GRMZM2G031143	NA	Uncharacterized protein	3.7582	1.57951	1.65912	2.50548	3.70626	5.60046	downregulated
GRMZM2G148872	NA	Uncharacterized protein	2.31621	0.978224	1.41873	3.60598	2.46966	4.15475	downregulated
GRMZM2G013302	ofp21	Uncharacterized protein	4.97034	2.11582	2.04599	2.41516	2.37879	2.02295	downregulated
GRMZM5G833328	NA	NA	15.3973	6.52353	6.68536	2.14462	2.03042	0.611104	downregulated
GRMZM2G121565	NA	Putative leucine-rich repeat transmembrane protein kinase family protein; Uncharacterized protein	8.99116	3.82972	2.93996	6.18102	19.6048	9.51904	downregulated
GRMZM2G099109	NA	Elicitor-responsive protein 3; Uncharacterized protein	3.35933	1.40314	1.67707	1.59946	1.84192	1.81379	downregulated
GRMZM2G146553	NA	Putative CBL-interacting protein kinase family protein isoform 1; Putative CBL-interacting protein kinase family protein isoform 2; Putative CBL-interacting protein kinase family protein isoform 3; Putative CBL-interacting protein kinase family protein isoform 4	4.6471	1.97503	2.14534	9.96388	9.01488	11.164	downregulated
GRMZM2G089553	NA	Uncharacterized protein	2.13911	0.907152	1.27749	3.31605	2.9704	2.39371	downregulated
GRMZM2G118490	NA	Uncharacterized protein	7.98171	3.38853	1.68329	1.00769	0.839569	0.911959	downregulated
AC230013.2_FG002	NA	NA	21.5107	9.13141	7.92986	4.40832	4.45557	5.0815	downregulated
GRMZM2G393471	NA	Uncharacterized protein	6.78692	2.87756	3.12444	6.14697	11.7959	9.97931	downregulated
GRMZM2G063733	NA	Glyoxal oxidase	7.6184	3.229	2.81339	1.95334	2.3185	2.43655	downregulated
GRMZM2G043109	NA	NA	3.68814	1.57697	3.25065	8.9677	7.41046	6.17207	downregulated
GRMZM2G004949	NA	NA	11.8551	5.0432	8.80666	20.2413	27.1979	34.1628	downregulated
GRMZM2G119864	NA	NA	13.0775	5.52466	0.657907	0.313831	5.91495	7.11016	downregulated
GRMZM2G479125	NA	NA	8.29145	3.51709	6.48575	31.9573	36.7334	38.7051	downregulated
GRMZM2G031624	NA	Uncharacterized protein	11.5853	4.88105	1.18634	3.72086	21.1185	14.2587	downregulated
GRMZM2G121516	NA	NA	1.09703	0.450841	0.307254	0.855469	0.687509	0.721267	downregulated
GRMZM2G128206	limtf1	Pollen-specific protein SF3; Uncharacterized protein	8.59194	3.65911	6.87167	23.6883	26.7461	27.403	downregulated
GRMZM2G137009	NA	Putative DUF566 domain containing family protein	6.63722	2.79619	2.8893	6.68654	5.47183	5.69699	downregulated
GRMZM2G123815	NA	Uncharacterized protein	69.7346	29.4204	12.6398	5.69157	6.10201	5.74442	downregulated
AC207628.4_FG009	NA	NA	6.73584	2.80897	3.10188	14.0861	19.7696	27.5701	downregulated
GRMZM2G153754	cpp1	NA	3.38479	1.42875	1.31809	3.53153	4.44059	2.82967	downregulated
GRMZM2G369912	NA	Uncharacterized protein	5.84754	2.45646	4.33624	11.6721	14.1027	13.9804	downregulated
GRMZM2G436981	krp11	Uncharacterized protein	3.87373	1.63701	2.37655	8.98124	6.96473	5.17736	downregulated
GRMZM2G441541	rboh4	Respiratory burst oxidase protein D variant alpha	37.3985	15.7301	6.48965	18.9999	53.0761	52.9112	downregulated
GRMZM2G327686	NA	Uncharacterized protein	4.85569	2.03013	1.81466	1.9934	2.26843	1.82012	downregulated
GRMZM2G159700	NA	Uncharacterized protein	5.59569	2.35806	2.99693	3.12795	8.56474	7.77632	downregulated
GRMZM2G440943	NA	NA	0.730481	0.304782	0.901573	7.24677	7.6755	7.17548	downregulated
GRMZM2G446515	bzr4	Beta-amylase	20.5076	8.58649	8.36772	12.9813	14.7861	13.7364	downregulated
GRMZM2G022934	NA	NA	2.07435	0.861435	0.416951	0.169935	0.227408	0.186855	downregulated
GRMZM2G145725	NA	Uncharacterized protein	10.361	4.35902	16.5808	25.3585	24.7484	23.7643	downregulated
GRMZM6G663759	NA	NA	3.44631	1.44748	4.53401	17.2014	16.8732	17.9815	downregulated
GRMZM2G344476	NA	Uncharacterized protein	3.3865	1.42236	1.98978	14.443	12.5882	13.2802	downregulated
GRMZM2G022213	NA	Uncharacterized protein	2.929	1.22355	1.79189	3.45632	3.35439	2.80847	downregulated
GRMZM2G160606	NA	NA	2.72606	1.12457	0.718785	3.05241	7.95166	7.57177	downregulated
GRMZM2G095698	NA	Putative uncharacterized protein	4.81156	1.99533	3.11041	10.4872	8.98594	11.3756	downregulated
GRMZM2G073836	myb157	NA	2.3271	0.967408	1.01294	6.88556	6.74853	6.47637	downregulated
GRMZM2G104076	NA	Uncharacterized protein	2.28541	0.963804	1.234	3.47558	4.09038	3.23646	downregulated
GRMZM2G030628	hcp101a	Uncharacterized protein	0.648819	0.27411	0.324793	2.87465	2.44842	2.18632	downregulated
GRMZM2G050329	NA	Uncharacterized protein	34.8233	14.4808	18.4472	13.202	10.0124	10.8349	downregulated
GRMZM2G474531	NA	NA	3.59827	1.48866	3.22616	11.3409	10.9146	13.0515	downregulated
GRMZM2G456123	NA	NA	0.409196	0.172892	0.237079	0.868406	1.1212	0.863461	downregulated
GRMZM2G004290	NA	NA	6.04787	2.51704	6.37247	11.5836	12.2468	12.6961	downregulated
GRMZM5G834354	NA	NA	11.0378	4.61233	6.55545	25.929	22.6463	19.4223	downregulated
AC206201.3_FG004	NA	NA	59.7766	24.6679	10.3271	8.33415	9.92717	13.4631	downregulated
GRMZM2G133978	NA	Rapid ALkalinization Factor family protein	1.36949	0.575381	2.86852	2.10934	2.53316	0.809703	downregulated
GRMZM5G893381	NA	Putative DEAD-box ATP-dependent RNA helicase family protein	1.51003	0.635947	2.12359	8.23152	7.51505	7.07842	downregulated
GRMZM2G057301	NA	Uncharacterized protein	4.87408	2.02755	2.35144	2.28955	2.22692	2.77682	downregulated
GRMZM2G449033	na1	Steroid reductase DET2	28.0474	11.58	8.56271	5.90866	6.00663	5.30058	downregulated
GRMZM2G394528	NA	Uncharacterized protein	18.9653	7.8355	12.6348	16.7302	17.8946	17.2868	downregulated
AC197672.3_FG002	acc1	Uncharacterized protein	26.5808	10.9767	8.83029	22.5108	20.0233	20.7859	downregulated
AC203570.4_FG005	NA	Uncharacterized protein	10.1108	4.14812	6.87458	14.5721	12.6623	17.9451	downregulated
GRMZM2G024345	NA	Putative uncharacterized protein	6.35217	2.62716	8.07188	4.69794	11.4472	18.8461	downregulated
GRMZM2G034779	NA	NA	4.24928	1.74289	4.20163	22.88	19.7581	19.5228	downregulated
GRMZM2G025072	NA	NA	2.16844	0.87376	1.81702	8.95432	8.98363	7.81515	downregulated
GRMZM2G112176	NA	NA	6.63879	2.7699	4.9722	30.4503	24.6015	23.4357	downregulated
GRMZM2G135558	NA	Uncharacterized protein	14.523	5.94888	3.28965	4.48047	3.42089	4.27043	downregulated
GRMZM2G094581	NA	Uncharacterized protein	5.51119	2.2882	4.62719	14.966	17.0876	19.591	downregulated
GRMZM2G136794	NA	Uncharacterized protein	3.45749	1.39941	1.30486	0.605125	0.756762	0.80233	downregulated
GRMZM2G014612	NA	Uncharacterized protein	1.62823	0.667918	1.51205	5.81215	5.0924	5.84508	downregulated
GRMZM2G055705	NA	Leucine Rich Repeat family protein	3.90548	1.62579	3.04986	9.28165	9.90954	8.68294	downregulated
GRMZM2G020898	NA	Glucan endo-1;3-beta-glucosidase 5; Uncharacterized protein	2.18944	0.88978	0.558295	0.525036	0.671034	0.576196	downregulated
GRMZM2G466044	ereb195	NA	52.6153	21.4488	13.6767	17.8776	44.6618	47.2933	downregulated
GRMZM2G129243	fha1	NA	3.78702	1.54254	2.24006	6.53458	7.16782	6.34159	downregulated
GRMZM2G107406	NA	NA	1.11366	0.464402	1.35732	5.95848	5.78881	5.72463	downregulated
GRMZM2G159155	NA	DNA methyltransferase 1-associated protein 1	3.55262	1.43735	3.93777	15.8994	18.6973	16.7505	downregulated
GRMZM2G356076	NA	NA	11.4525	4.65315	2.43567	2.80128	8.60525	8.24661	downregulated
GRMZM2G067350	NA	Uncharacterized protein	5.75493	2.3461	2.41554	1.26974	2.32756	2.6289	downregulated
GRMZM2G378040	NA	Uncharacterized protein	1.52584	0.617825	0.916888	6.47671	7.02849	5.52246	downregulated
GRMZM5G835629	NA	Putative transmembrane protein kinase family protein; Uncharacterized protein	7.09391	2.84463	2.94215	2.80885	3.3132	2.16828	downregulated
GRMZM2G063328	NA	Uncharacterized protein	3.93311	1.60944	3.98765	8.89567	9.68236	10.7569	downregulated
GRMZM2G440949	ca5p10	Dr1-associated corepressor; Uncharacterized protein	1.9109	0.769197	0.994686	2.33945	2.64626	2.89361	downregulated
GRMZM2G703247	NA	NA	12.4429	4.93279	7.82118	70.1438	80.2749	56.4569	downregulated
GRMZM2G129140	NA	NA	26.6491	10.7132	10.7258	5.03295	15.2801	18.4656	downregulated
GRMZM2G180086	jmj16	NA	7.71987	3.11557	5.23841	5.62738	9.33113	6.08531	downregulated
GRMZM2G080549	NA	Proteasome subunit alpha type 6	7.7726	3.08096	2.69557	2.99125	4.11017	3.74972	downregulated
GRMZM2G038730	NA	NA	4.60184	1.85903	2.83286	3.86544	2.73868	4.06017	downregulated
GRMZM5G834697	NA	Putative MAP kinase family protein	21.8062	8.71709	7.6474	9.44991	10.6948	14.6053	downregulated
GRMZM2G110993	NA	Putative endo-1;4-beta-mannosidase family protein	6.55181	2.60257	4.59609	6.19614	6.85244	6.76718	downregulated
GRMZM2G051896	NA	Uncharacterized protein	2.42554	0.96747	0.899836	0.784747	1.21659	1.24371	downregulated
GRMZM2G136494	c2h46	Uncharacterized protein	1.88385	0.74658	1.0484	0.882562	0.606003	0.395728	downregulated
GRMZM5G850607	NA	Putative translation elongation/initiation factor family protein	9.47589	3.78966	7.29797	46.1265	43.3953	43.9795	downregulated
GRMZM2G109618	dmc1	Meiotic recombination protein DMC1; Uncharacterized protein	1.18338	0.469648	0.346897	0.307164	0.272686	0.185608	downregulated
GRMZM5G826666	NA	Uncharacterized protein	6.91157	2.74119	4.06364	37.8263	37.1276	43.9649	downregulated
AC185108.3_FG010	NA	Putative uncharacterized protein	1.50962	0.600712	0.316857	0.670927	1.16119	1.15839	downregulated
GRMZM2G126197	NA	NA	2.30974	0.929673	2.08393	8.45788	7.95298	6.91373	downregulated
GRMZM2G447447	NA	NA	7.52825	2.98485	3.43545	2.00179	1.85816	1.3093	downregulated
GRMZM2G062554	NA	Vacuolar processing enzyme; beta-isozyme	7.75123	3.0885	7.01184	11.8628	18.0329	15.021	downregulated
GRMZM2G125679	NA	NA	1.03819	0.413244	0.395079	0.690935	0.887256	0.914427	downregulated
GRMZM2G463291	vpe1	Vacuolar processing enzyme 1	64.9665	25.7437	9.56578	7.12183	6.36511	2.91737	downregulated
GRMZM2G128248	NA	DnaJ protein; Uncharacterized protein	6.71106	2.64363	2.30187	1.99263	3.5512	4.46959	downregulated
GRMZM2G051256	myb40	MYB transcription factor; MYB-IF35 transcription factor; R2R3 Myb transcription factor MYB-IF35; Uncharacterized protein	37.0039	14.6397	9.56471	8.91975	26.4401	25.322	downregulated
GRMZM2G081928	NA	Uncharacterized protein	39.977	15.7876	2.96187	1.78013	2.47719	3.32392	downregulated
GRMZM5G889760	NA	NA	0.728004	0.276298	0.560381	1.73261	2.13692	1.58471	downregulated
GRMZM2G115516	tcptf5	Uncharacterized protein	6.33213	2.48663	1.37199	1.11454	0.50009	0.310698	downregulated
GRMZM2G155015	NA	Uncharacterized protein	2.84005	1.09644	2.5383	6.72361	6.08706	5.665	downregulated
GRMZM2G046618	pme2	Uncharacterized protein	100.585	39.5364	18.3671	3.40447	1.65738	1.35938	downregulated
GRMZM2G058305	NA	Putative calcium-dependent protein kinase family protein	21.4426	8.39675	10.0762	21.055	36.3574	32.6535	downregulated
GRMZM2G147727	tms5	Nuclear ribonuclease Z; Uncharacterized protein	2.4567	0.953859	1.69752	4.0337	3.45904	3.13517	downregulated
GRMZM2G090010	NA	Methionine aminopeptidase	2.98824	1.15966	0.9319	1.61498	1.72703	1.24731	downregulated
AC204931.3_FG002	NA	Uncharacterized protein	28.5706	11.1334	3.65386	1.31182	0.847101	0.357756	downregulated
GRMZM2G030494	NA	NA	6.28318	2.44711	3.46909	3.016	2.8059	3.02001	downregulated
GRMZM2G092286	NA	Uncharacterized protein	11.9779	4.68233	4.72922	3.24639	2.69394	3.02629	downregulated
GRMZM2G058685	NA	Uncharacterized protein	2.39469	0.946275	2.60454	14.3796	15.2429	13.8125	downregulated
GRMZM2G066345	tar2	NA	3.48557	1.35043	1.03397	1.41085	0.727371	0.448059	downregulated
GRMZM2G394722	NA	Uncharacterized protein	0.622249	0.239367	1.07409	7.36159	7.68059	7.24434	downregulated
GRMZM2G111711	wrky124	Putative WRKY DNA-binding domain superfamily protein	21.0919	8.19408	1.88229	1.62403	14.7967	17.7778	downregulated
GRMZM6G314950	NA	DNA primase	7.33506	2.8728	4.20411	17.6499	15.5549	15.4571	downregulated
AC197122.3_FG003	NA	NA	1.36353	0.536159	1.23372	9.77688	9.8917	9.6412	downregulated
GRMZM2G007404	NA	Uncharacterized protein	23.1077	8.94589	12.2968	31.0332	41.2924	49.0522	downregulated
GRMZM2G090528	NA	Uncharacterized protein	10.0152	3.86419	0.463823	0.107239	0.11365	0.0716145	downregulated
GRMZM2G470914	NA	NA	1.30679	0.502671	2.17715	6.50219	5.49091	4.67623	downregulated
GRMZM2G120178	NA	Alternative discordia1	1.07087	0.422631	1.49889	6.98476	7.52093	7.13384	downregulated
GRMZM2G372928	atx3	Uncharacterized protein	2.09244	0.795714	2.04121	6.82942	6.11092	5.27032	downregulated
GRMZM2G016997	NA	Uncharacterized protein	0.284899	0.108578	0.285786	3.22189	3.02753	1.9758	downregulated
GRMZM2G427408	NA	NA	0.901083	0.334135	0.481788	0.948235	0.942854	0.686737	downregulated
GRMZM6G933659	NA	NA	1.01421	0.414127	1.93664	15.6487	16.7474	19.5958	downregulated
GRMZM5G844123	NA	Uncharacterized protein	2.605	0.980758	0.759261	0.927299	0.670607	0.232186	downregulated
GRMZM5G889240	NA	NA	25.0035	9.54224	5.6721	2.16518	1.24025	1.62636	downregulated
GRMZM2G016655	NA	Uncharacterized protein	11.0002	4.22041	10.1593	32.0791	30.8684	32.5662	downregulated
GRMZM2G392516	gbptf1	Uncharacterized protein	1.05697	0.413743	0.723621	2.88636	3.24713	2.7266	downregulated
GRMZM2G159575	NA	Uncharacterized protein	0.718524	0.265231	0.541296	1.12595	1.09234	0.94508	downregulated
GRMZM2G153127	bnl8.15	NA	4.03193	1.53811	0.489202	0.712043	0.937611	0.649812	downregulated
GRMZM2G024038	NA	Uncharacterized protein	1.73124	0.668759	0.855384	2.61974	1.48262	1.78212	downregulated
GRMZM2G336456	NA	NA	2.94553	1.11321	1.7248	4.78883	7.86792	5.30191	downregulated
GRMZM2G133413	umc2237	Uncharacterized protein	2.96237	1.12269	1.75791	1.57368	2.21318	1.45392	downregulated
GRMZM2G323456	NA	Uncharacterized protein	6.69144	2.55554	9.65112	3.49695	3.05288	2.71054	downregulated
GRMZM2G312026	NA	Uncharacterized protein	0.7553	0.285465	1.07219	11.0664	10.8182	9.45006	downregulated
GRMZM2G107306	NA	Uncharacterized protein	2.08028	0.773477	0.955731	0.836483	1.13531	0.89781	downregulated
GRMZM2G152774	NA	3-5 exonuclease/ nucleic acid binding protein	3.70638	1.40953	0.214244	0.123854	0.0824805	0.0158275	downregulated
GRMZM2G314396	cdpk5	Uncharacterized protein	3.37411	1.27678	1.69363	5.28827	16.2514	9.77289	downregulated
GRMZM2G414844	zhd6	ZF-HD homeobox protein	15.4239	5.82035	4.55715	3.06606	1.84786	1.59728	downregulated
GRMZM2G019578	NA	NA	4.91694	1.83511	0.448313	0.0610154	0.0953502	0.0972723	downregulated
GRMZM2G008234	ereb114	Uncharacterized protein	11.3992	4.27959	1.11186	0.285209	0.142389	0.0610102	downregulated
GRMZM2G094666	NA	Uncharacterized protein	1.91209	0.7164	0.936891	8.02832	8.13864	8.49636	downregulated
GRMZM2G045977	grftf13	NA	19.4561	7.31083	2.53536	0.780814	0.769861	0.633908	downregulated
GRMZM2G150383	pza02266	Uncharacterized protein	5.06974	1.88585	2.57109	3.76124	4.18965	4.07914	downregulated
GRMZM2G165679	NA	Putative MAP kinase family protein	114.228	42.9601	33.8048	25.877	35.5449	43.6055	downregulated
GRMZM2G148057	NA	Protein Kinase interacting protein isoform 1; Protein Kinase interacting protein isoform 2	48.4657	18.2104	9.76718	5.25897	6.55944	3.92862	downregulated
GRMZM5G833945	NA	Uncharacterized protein	1.48554	0.569861	0.268395	0.0881064	0.121423	0	downregulated
GRMZM2G001241	NA	Uncharacterized protein	57.8804	21.6824	4.95368	4.49006	2.19583	0.889933	downregulated
GRMZM2G049950	NA	Uncharacterized protein	1.66581	0.629153	0.507035	1.71061	2.56463	2.64142	downregulated
GRMZM2G458208	cpn1	NA	21.752	8.16147	24.5922	80.7292	70.0806	77.3745	downregulated
GRMZM5G838420	NA	Uncharacterized protein	4.41758	1.61878	1.56574	4.83406	3.6203	3.40781	downregulated
GRMZM2G170958	hb73	Putative homeobox DNA-binding domain superfamily protein	13.3246	4.96911	0.787112	0.558338	0.321166	0.309643	downregulated
GRMZM2G151122	NA	Uncharacterized protein	3.0939	1.15946	1.43354	1.53405	1.42947	1.4432	downregulated
GRMZM2G474929	NA	Uncharacterized protein	1.69812	0.626627	0.825525	0.807387	0.71643	0.818149	downregulated
GRMZM2G099187	NA	Uncharacterized protein	3.72629	1.38313	4.35239	19.3831	20.4482	20.4545	downregulated
AC199001.3_FG005	NA	Uncharacterized protein	4.782	1.78382	5.6934	56.5227	51.662	38.6132	downregulated
GRMZM2G066005	NA	Putative uncharacterized protein	2.09943	0.773534	0.642991	0.394344	0.512231	0.454359	downregulated
GRMZM2G106336	gras84	Uncharacterized protein	1.08336	0.398827	0.291153	1.11952	1.09756	1.03984	downregulated
GRMZM2G011110	ereb13	Putative AP2/EREBP transcription factor superfamily protein	8.494	3.14313	2.17519	6.28093	7.22756	5.01278	downregulated
GRMZM2G180916	snrkII3	SnRK2.3; Uncharacterized protein	5.88402	2.14453	1.3637	1.86507	3.003	3.31841	downregulated
GRMZM2G113036	NA	NA	4.88313	1.77306	0.794857	0.553111	0.848492	0.796265	downregulated
GRMZM2G004528	NA	Myo-inositol phosphate synthase; Putative inositol-3-phosphate synthase; Uncharacterized protein	269.428	98.4287	67.6093	98.966	53.7672	47.8001	downregulated
GRMZM2G101409	NA	NA	26.8564	9.78452	4.94451	3.23935	16.5798	13.9971	downregulated
GRMZM2G468688	cle27	Uncharacterized protein	5.57337	2.01165	1.67726	0.783867	0.432839	0.223967	downregulated
GRMZM2G056773	NA	Uncharacterized protein	1.87045	0.69371	1.70151	9.60448	10.3923	10.3538	downregulated
GRMZM5G849087	NA	Uncharacterized protein	6.12487	2.25093	5.44394	18.1259	17.2577	15.1784	downregulated
GRMZM2G305900	NA	NA	4.74052	1.71396	0.859701	0.540337	2.59672	2.40913	downregulated
GRMZM2G145460	NA	Uncharacterized protein	50.1908	18.1338	18.0815	16.7461	32.0178	34.4859	downregulated
GRMZM2G103013	NA	Uncharacterized protein	3.80884	1.35693	3.38125	3.07441	3.92666	7.96113	downregulated
GRMZM2G413162	NA	Uncharacterized protein	1.02695	0.383209	1.20735	8.87449	10.2344	9.80206	downregulated
GRMZM2G090020	NA	NA	2.41957	0.841958	1.59556	6.93261	5.34392	6.39246	downregulated
GRMZM2G389645	NA	Pentatricopeptide repeat protein	1.93797	0.688338	0.877061	1.58088	1.52876	2.03338	downregulated
GRMZM2G049211	NA	NA	2.94505	1.058	2.64163	11.669	14.9645	16.174	downregulated
GRMZM2G167868	NA	Uncharacterized protein	2.21264	0.797733	3.15457	12.7237	12.5812	12.3222	downregulated
GRMZM2G087896	NA	Uncharacterized protein	116.883	41.7387	17.6216	6.74033	4.34361	3.60651	downregulated
GRMZM5G861093	NA	NA	3.67082	1.29932	1.50017	1.91834	1.9297	1.51235	downregulated
GRMZM2G164854	NA	Uncharacterized protein	1.78963	0.643519	2.11005	9.74377	9.53389	7.94391	downregulated
GRMZM5G866581	NA	Uncharacterized protein	7.47922	2.55847	4.74102	59.8465	57.7103	70.0942	downregulated
GRMZM2G034079	NA	NA	1.46952	0.526584	1.04206	5.50334	6.0599	4.955	downregulated
GRMZM2G345238	NA	NA	2.27668	0.80316	1.48071	1.05381	2.0132	1.63478	downregulated
GRMZM2G413853	dcl102	NA	0.340255	0.120967	0.150841	0.35256	0.316097	0.253069	downregulated
GRMZM2G337242	NA	NA	0.568636	0.194127	1.00495	6.30815	6.80807	6.6954	downregulated
GRMZM2G164672	NA	NA	1.23362	0.429311	0.845104	2.1801	2.34554	3.26044	downregulated
GRMZM2G090086	tha1	NA	0.803527	0.277931	0.792714	5.9279	5.65406	5.8498	downregulated
GRMZM2G332660	NA	Putative calcium-dependent protein kinase family protein	12.3041	4.30753	1.07588	0.781971	0.373731	0.335252	downregulated
GRMZM2G008710	NA	Uncharacterized protein	2.52603	0.882743	2.13123	6.10284	6.43503	5.03816	downregulated
GRMZM2G353718	NA	NA	13.0038	4.58317	10.0269	27.9029	25.001	23.3366	downregulated
GRMZM2G098063	abi4	NA	0.981451	0.338429	0.315242	0.0778114	0.233068	0.0748231	downregulated
GRMZM2G470292	NA	Uncharacterized protein	2.12083	0.746634	2.69268	19.0707	18.1582	16.4141	downregulated
GRMZM2G178106	NA	Uncharacterized protein	19.1031	6.62939	12.8286	20.8313	22.6383	21.1976	downregulated
GRMZM2G464523	NA	NA	2.34736	0.792807	1.43536	5.85969	7.41984	7.72988	downregulated
GRMZM2G314233	NA	NA	2.58641	0.909723	4.78238	34.8944	34.0491	33.1135	downregulated
GRMZM2G337387	NA	Uncharacterized protein	4.7686	1.64896	1.74171	1.20307	1.55966	2.03206	downregulated
GRMZM2G172787	NA	DNA topoisomerase	1.18228	0.412088	0.93718	9.20977	8.60035	7.54379	downregulated
GRMZM5G828139	NA	Uncharacterized protein	2.85164	0.966209	1.52971	7.13105	9.04213	9.20117	downregulated
GRMZM2G141510	NA	Uncharacterized protein	2.96331	1.02234	1.76348	8.18049	7.73822	7.16213	downregulated
GRMZM2G061821	NA	Uncharacterized protein	0.244413	0.0857887	0.141665	0.960444	0.983327	0.868641	downregulated
GRMZM2G312974	NA	NA	0.640448	0.22528	1.24389	15.7527	15.0076	15.4135	downregulated
GRMZM2G085409	NA	Uncharacterized protein	0.736927	0.250105	1.06205	4.7006	4.93639	4.46769	downregulated
AC155622.2_FG004	NA	Uncharacterized protein	1.71653	0.588509	1.8241	29.9411	28.6545	27.688	downregulated
GRMZM2G057779	NA	Uncharacterized protein	2.5459	0.873675	1.21208	6.38039	11.4686	11.599	downregulated
AC216247.3_FG005	NA	NA	2.73529	0.924732	3.19907	14.1717	14.9434	14.848	downregulated
GRMZM2G384755	NA	Uncharacterized protein	1.28259	0.419439	0.459449	0.631711	1.38377	2.1593	downregulated
GRMZM2G135244	NA	AM3	1.64487	0.552593	0.129195	0.142292	0.312252	0.265314	downregulated
GRMZM2G481184	NA	NA	7.98806	2.66241	3.05056	2.34351	2.96931	3.71227	downregulated
GRMZM5G840610	NA	NA	4.572	1.55014	3.63881	13.617	9.05267	11.7165	downregulated
GRMZM2G005954	zim13	TIFY transcription factor; Uncharacterized protein	26.5108	8.93097	10.0964	17.345	23.5318	21.85	downregulated
GRMZM2G089528	NA	Flavonoid 3-monooxygenase; Uncharacterized protein	16.7634	5.62489	2.57742	2.48533	2.60325	2.67572	downregulated
GRMZM2G111112	NA	Putative uncharacterized protein	4.45122	1.4785	0.532852	0.214058	0.237706	0.258721	downregulated
GRMZM2G065210	NA	Ubiquinone biosynthesis methyltransferase COQ5; Ubiquinone biosynthesis methyltransferase COQ5 isoform 1; Ubiquinone biosynthesis methyltransferase COQ5 isoform 2; Ubiquinone biosynthesis methyltransferase COQ5 isoform 3; Uncharacterized protein	0.977051	0.332069	0.778164	4.59407	5.12893	5.86628	downregulated
GRMZM2G059678	cpp11	NA	1.13417	0.388661	0.673788	2.63624	3.23154	2.76976	downregulated
GRMZM2G358618	NA	NA	2.06065	0.676449	1.9736	9.74771	9.44228	9.95382	downregulated
GRMZM2G136970	NA	Uncharacterized protein	49.0137	16.3052	5.16032	1.6414	3.28387	2.18394	downregulated
GRMZM2G112793	NA	NA	8.54705	2.84602	8.0474	22.0898	22.4031	24.0503	downregulated
GRMZM2G131683	NA	Uncharacterized protein	2.42049	0.805572	0.562988	2.06601	1.67164	1.60836	downregulated
GRMZM2G334142	NA	NA	0.500889	0.165859	0.821065	4.68465	3.88069	3.01789	downregulated
GRMZM2G334680	NA	NA	6.18896	2.04768	3.70086	7.22427	7.91657	8.29945	downregulated
GRMZM2G019246	NA	Uncharacterized protein	35.0972	11.6015	12.9583	17.5429	33.9695	27.3546	downregulated
GRMZM2G145101	cah5	Carbonic anhydrase	20.8898	6.83655	4.08525	5.91242	5.64413	6.89584	downregulated
AC203754.4_FG008	NA	Uncharacterized protein	2.35272	0.767046	1.68316	12.3705	10.9324	6.73897	downregulated
GRMZM5G822440	NA	Uncharacterized protein	33.2614	10.7896	3.57132	3.306	4.52734	4.6567	downregulated
GRMZM2G090559	NA	Uncharacterized protein	3.30334	1.0521	2.52333	9.07939	10.827	10.6845	downregulated
zma-MIR156e	NA	NA	12.8286	3.99232	3.65611	12.3125	3.88794	2.91909	downregulated
GRMZM2G071349	NA	NA	1.87332	0.603598	1.53245	5.08318	4.84256	5.29606	downregulated
GRMZM2G055578	NA	NA	4.04483	1.29648	5.13218	26.1589	25.4523	28.6211	downregulated
GRMZM2G488465	NA	Uncharacterized protein	2.08354	0.644867	2.36084	12.577	7.60957	14.5054	downregulated
GRMZM2G413544	NA	Putative uncharacterized protein	1.98081	0.618616	1.61809	11.6298	11.734	11.2667	downregulated
GRMZM2G045638	NA	Uncharacterized protein	3.08623	0.986076	0.549688	0.743793	2.15048	5.08015	downregulated
GRMZM2G347762	NA	NA	0.945042	0.302472	0.491085	4.45815	5.34277	4.46307	downregulated
GRMZM2G031280	NA	Putative RING zinc finger domain superfamily protein	13.7437	4.32546	1.7533	0.418057	0.401437	0.575919	downregulated
GRMZM2G475647	NA	Uncharacterized protein	0.736676	0.232114	0.508234	1.15073	1.11102	1.56347	downregulated
GRMZM5G869482	NA	NA	2.2562	0.698585	2.00777	14.9426	15.9266	17.332	downregulated
GRMZM2G017739	NA	Uncharacterized protein	1.46268	0.463407	0.619342	0.740886	2.66681	1.68404	downregulated
GRMZM2G100152	NA	LEC14B	2.27138	0.722918	2.09335	11.9202	11.3717	10.6873	downregulated
GRMZM2G090929	NA	NA	3.54468	1.10549	2.51669	4.3018	3.52142	6.25983	downregulated
GRMZM2G026889	NA	Transferase; Uncharacterized protein	12.565	3.86341	2.60294	2.10498	10.1585	5.67121	downregulated
GRMZM2G152793	NA	Uncharacterized protein	0.6293	0.189041	0.556929	1.81102	3.16359	3.25218	downregulated
GRMZM2G148998	NA	Uncharacterized protein	1.04403	0.309838	0.43742	1.43724	1.43435	1.52355	downregulated
GRMZM2G011998	NA	NA	0.212873	0.0630245	0.309103	3.26343	3.23362	3.25478	downregulated
GRMZM2G078382	NA	Uncharacterized protein	1.28453	0.392551	1.4382	5.43444	4.36454	3.68088	downregulated
GRMZM2G543920	NA	NA	1.36296	0.383597	0.411426	1.41248	1.86618	1.6701	downregulated
GRMZM2G389567	umc1486	Putative uncharacterized protein	13.3599	3.85696	4.49287	3.19418	2.94703	1.97889	downregulated
GRMZM2G085836	NA	Uncharacterized protein	1.09367	0.310609	0.725458	0.500378	1.17079	0.876269	downregulated
GRMZM5G801292	NA	Uncharacterized protein	1.20571	0.324693	0.842634	4.69782	4.33946	6.21873	downregulated
AC205703.4_FG010	NA	NA	0.839134	0.241478	0.794319	9.07295	12.4711	11.1594	downregulated
GRMZM2G154799	NA	NA	4.83925	1.35222	4.35465	12.2647	16.5095	18.8165	downregulated
GRMZM2G087878	NA	Uncharacterized protein	7.41802	2.07402	2.69803	1.63059	2.56799	2.31424	downregulated
GRMZM2G023631	NA	Putative uncharacterized protein	1.42057	0.388876	0.0401507	0.0129942	0.0132804	0.110413	downregulated
GRMZM2G124948	NA	NA	1.41344	0.381121	1.11497	16.7983	17.4975	15.3255	downregulated
GRMZM2G051995	NA	Uncharacterized protein	0.571971	0.168966	0.722831	3.61658	4.34922	3.458	downregulated
GRMZM2G352234	NA	NA	0.320624	0.0929921	0.395454	0.576384	0.665417	0.655011	downregulated
GRMZM2G024641	NA	NA	7.71965	2.05998	3.61907	12.0495	11.8911	9.36384	downregulated
GRMZM2G164074	NA	Cytochrome P450 CYP94B12; Uncharacterized protein	18.7607	5.01251	3.88441	4.38905	23.2458	19.8805	downregulated
GRMZM2G078320	NA	Putative uncharacterized protein	14.7161	3.82823	3.8184	6.15706	6.87052	6.33882	downregulated
GRMZM2G082683	NA	Uncharacterized protein	1.31213	0.344132	0.735291	3.16562	3.17235	2.56472	downregulated
GRMZM2G313041	NA	NA	2.22162	0.593543	1.19942	3.12598	3.49492	3.34802	downregulated
GRMZM2G459432	NA	NA	0.696156	0.189106	0.405154	1.4345	1.12934	1.44532	downregulated
GRMZM2G332687	myo2	NA	0.816216	0.217997	0.842856	14.3981	18.0433	19.3991	downregulated
GRMZM5G840852	NA	NA	0.862498	0.233034	0.4705	1.57929	1.62093	1.03564	downregulated
GRMZM2G102795	NA	SEC13 protein; SEC13-related protein; Uncharacterized protein	0.413874	0.104698	0.51266	1.75469	1.30105	1.70803	downregulated
GRMZM2G083972	NA	NA	1.29635	0.324956	1.33708	3.99271	3.45953	3.01981	downregulated
GRMZM2G115280	NA	NA	0.166033	0.0442458	0.423452	3.94338	4.51202	4.95681	downregulated
GRMZM2G048335	NA	NA	0.72201	0.190862	2.14037	12.9876	14.8942	14.1745	downregulated
GRMZM2G356142	NA	Uncharacterized protein	0.78606	0.209367	0.748944	12.7272	9.83475	9.00425	downregulated
GRMZM2G013853	NA	NA	1.04654	0.244514	0.982385	3.97044	3.72328	4.36781	downregulated
GRMZM2G087827	NA	Esterase	24.5642	5.87346	3.05383	2.07331	11.8555	10.4105	downregulated
GRMZM2G019806	bhlh137	Uncharacterized protein	1.04112	0.243999	0.487552	4.09636	23.1992	19.0504	downregulated
GRMZM5G872217	NA	NA	1.77965	0.419634	1.96031	17.2832	16.5452	16.3019	downregulated
GRMZM2G046163	NA	Uncharacterized protein	9.54474	2.20548	1.36907	2.2277	3.79892	3.15805	downregulated
GRMZM5G855304	NA	Uncharacterized protein	3.50106	0.796297	1.98791	11.3472	12.1721	15.2024	downregulated
GRMZM2G489119	NA	NA	0.473715	0.0969888	0.360875	0.549188	0.100768	0.242271	downregulated
GRMZM2G091956	NA	NA	0.714496	0.141004	0.0932852	0.730461	1.6558	3.24689	downregulated
GRMZM2G571316	NA	NA	1.51633	0.315197	0.489008	0.341163	0.145347	0.346865	downregulated
GRMZM5G892495	NA	NA	0.784919	0.154729	0.949761	4.14249	6.12379	7.26524	downregulated
GRMZM5G865579	NA	Uncharacterized protein	1.62718	0.327515	1.61216	23.3834	24.3576	27.3044	downregulated
GRMZM2G404599	NA	Uncharacterized protein	1.19027	0.233051	0.286244	0.29807	0.10768	0.147066	downregulated
GRMZM2G003551	wrky118	Putative WRKY DNA-binding domain superfamily protein	7.38656	1.39762	0.328388	0.135241	3.95311	3.03912	downregulated
AC177838.2_FG015	NA	NA	2.54498	0.453648	1.62895	27.2268	32.0633	29.9189	downregulated
AC203752.5_FG002	NA	Uncharacterized protein	2.66052	0.498743	2.84059	24.3569	22.3172	23.5842	downregulated
GRMZM2G131897	dof18	NA	1.33896	0.217047	0.0330714	0	0.0336954	0.0499342	downregulated
GRMZM5G865967	bhlh163	Uncharacterized protein	11.7734	1.95367	0.652696	0.449116	0.740681	0.389348	downregulated
GRMZM2G168020	NA	NA	1.22775	0.191383	0.422067	0.387529	1.23571	1.95798	downregulated
GRMZM2G439049	NA	NA	0.407972	0.0706116	0.792073	6.44311	7.01879	7.45658	downregulated
GRMZM2G377113	NA	Uncharacterized protein	0.399734	0.0532354	0.0190566	0	0	0	downregulated
GRMZM2G126446	NA	NA	1.99751	0.289186	1.65777	11.7303	9.88213	10.3767	downregulated
GRMZM2G145407	zim33	Uncharacterized protein	4.29007	0.564271	0.340486	0.041435	2.41401	1.65585	downregulated
GRMZM2G024260	NA	NA	0.374865	0.0476404	0.325809	2.64442	3.44071	2.35877	downregulated
GRMZM2G496991	NA	NA	25.0161	2.65839	2.66924	2.41956	41.4419	32.2611	downregulated
GRMZM2G469721	NA	Uncharacterized protein	0.331476	0	0.374623	2.31542	1.92111	2.32082	downregulated
GRMZM2G008501	NA	Uncharacterized protein	3.46578	4.2807	6.96524	5.83021	4.38234	4.37572		upregulated
GRMZM2G393334	bm4	Folylpolyglutamate synthase	12.8042	24.1594	25.6146	30.106	32.2652	36.957		upregulated
GRMZM2G002100	mpk7	Putative MAP kinase family protein isoform 1; Putative MAP kinase family protein isoform 2; Uncharacterized protein	14.1747	25.2282	28.3837	18.2077	17.782	17.5725		upregulated
GRMZM2G115453	NA	Uncharacterized protein	3.54773	5.79087	7.14998	6.79549	6.66211	6.66825		upregulated
GRMZM5G839512	NA	Uncharacterized protein	16.3891	28.2911	32.8549	22.4162	20.7066	20.269		upregulated
GRMZM2G363038	NA	Uncharacterized protein	8.35861	10.5011	16.7533	20.6082	21.6552	25.6584		upregulated
GRMZM2G305864	NA	Lipid binding protein	3.44964	6.27524	6.90729	5.72663	5.23898	3.9414		upregulated
GRMZM2G434301	NA	Uncharacterized protein	3.46167	5.01954	6.98509	4.94631	6.59339	7.36792		upregulated
GRMZM2G066469	NA	Inner membrane protease subunit 1	5.13861	5.03483	10.2792	9.68961	9.2006	9.7556		upregulated
GRMZM2G382323	NA	Uncharacterized protein	4.23092	5.71475	8.48057	3.78549	3.6787	4.05911		upregulated
GRMZM2G168166	NA	Uncharacterized protein	23.8948	35.9779	47.9233	33.0103	32.1958	33.9297		upregulated
GRMZM2G181607	NA	Uncharacterized protein	12.8195	40.9588	25.7491	22.0417	19.7487	19.3198		upregulated
GRMZM2G360835	NA	Uncharacterized protein	2.03377	2.72752	4.1105	4.55135	4.37935	5.23534		upregulated
GRMZM2G129157	ebe1	ZmEBE-1 protein	2.11549	4.55975	4.23659	1.3518	1.17137	1.31962		upregulated
GRMZM2G079477	NA	Uncharacterized protein	4.60385	7.73535	9.20209	8.73087	12.1353	14.5916		upregulated
GRMZM5G838579	NA	NA	4.6329	2.47257	9.37121	29.4059	26.9886	24.2253		upregulated
GRMZM2G007957	NA	Dehydrodolichyl diphosphate synthase 6 isoform 1; Dehydrodolichyl diphosphate synthase 6 isoform 2; Uncharacterized protein	4.42634	5.28978	8.87274	9.48766	11.2943	12.9888		upregulated
GRMZM2G162481	wox11	Putative homeobox DNA-binding domain superfamily protein	14.1681	17.0154	28.4094	24.1345	10.1513	6.56057		upregulated
GRMZM5G833660	NA	Inner membrane protease subunit 1; nuclear encoding mitochondrial protein; mRNA	55.1629	81.4634	110.716	55.7066	60.1319	72.9934		upregulated
GRMZM5G872443	NA	Uncharacterized protein	1.49503	2.04408	3.0236	8.78362	10.5417	10.9057		upregulated
GRMZM2G077004	NA	NA	12.897	23.3456	25.912	8.39499	10.1054	10.0974		upregulated
GRMZM2G031370	NA	Uncharacterized protein	1.02719	1.56535	2.06815	1.69461	1.4401	1.59413		upregulated
GRMZM2G149153	sdg108	Uncharacterized protein	3.09552	4.2456	6.23634	12.4441	12.3261	12.3343		upregulated
GRMZM2G059106	NA	Golgi SNAP receptor complex member 1	7.93331	14.3412	15.95	11.8986	11.9735	12.3121		upregulated
GRMZM2G316967	tpl1	NA	8.72947	10.4622	17.5726	27.0437	26.6365	38.5225		upregulated
GRMZM2G023279	NA	NA	8.25786	11.4436	16.6123	9.45913	9.58204	9.53753		upregulated
GRMZM2G066902	NA	Uncharacterized protein	2.49586	2.49368	5.02687	11.7343	12.476	12.5258		upregulated
GRMZM2G058289	NA	NA	14.8268	12.2952	29.833	45.4944	57.3332	62.9749		upregulated
GRMZM2G109509	nlp7	NA	1.92734	3.37738	3.87188	7.65622	6.66433	6.72242		upregulated
GRMZM2G081529	NA	Putative uncharacterized protein	172.991	501.228	348.509	74.5142	46.1118	49.1011		upregulated
GRMZM2G145758	rpl32	Histone H3	7.23018	18.4607	14.5995	17.3025	20.0194	21.809		upregulated
AC187551.3_FG002	NA	Uncharacterized protein	1.97113	1.95754	4.02714	7.22281	5.7495	6.37055		upregulated
GRMZM2G462613	NA	NA	8.66049	13.8748	17.5022	19.2835	18.5549	18.9644		upregulated
GRMZM2G150264	NA	Galactosylgalactosylxylosylprotein 3-beta-glucuronosyltransferase 1; Uncharacterized protein	1.6877	2.30347	3.4249	4.29326	4.50428	5.37572		upregulated
GRMZM2G028905	NA	Uncharacterized protein	6.80073	6.80418	13.6454	11.1978	10.134	9.15698		upregulated
GRMZM2G138419	NA	Thaumatin-like protein	11.9685	41.0501	24.1396	17.0175	14.1559	15.8223		upregulated
GRMZM2G106235	NA	Uncharacterized protein	3.08768	4.42514	6.1804	5.34684	6.72967	6.9642		upregulated
GRMZM2G079013	lug2	LUG transcription factor	10.1589	16.834	20.5226	21.96	20.6097	20.6626		upregulated
GRMZM2G159053	NA	Uncharacterized protein	36.6859	61.6661	74.041	22.1989	22.8648	21.5318		upregulated
GRMZM2G027665	NA	Uncharacterized protein	0.380616	0.493057	0.777173	2.80829	2.98712	3.14047		upregulated
GRMZM2G173424	cbl2	Calcineurin B-like protein; Calcineurin B-like protein 3; Uncharacterized protein	15.7252	26.2241	31.816	11.5732	10.4241	8.43891		upregulated
GRMZM2G015200	NA	Putative uncharacterized protein	7.89272	15.3337	16.0403	8.78121	8.18389	7.74413		upregulated
GRMZM2G081919	myb15	Myb-like DNA-binding domain containing protein; Uncharacterized protein	3.14612	5.37875	6.40029	5.31181	5.42831	6.2098		upregulated
GRMZM2G179281	NA	Uncharacterized protein	1.06599	1.55632	2.1874	1.30376	1.60989	1.27573		upregulated
GRMZM2G150941	NA	Uncharacterized protein	8.20085	13.9211	16.4962	7.97802	9.38129	10.7658		upregulated
GRMZM2G103179	NA	Uncharacterized protein	48.3876	60.4054	97.797	51.0672	55.1992	67.3359		upregulated
GRMZM2G171807	NA	Putative WAK receptor-like protein kinase family protein; Uncharacterized protein	1.11687	1.59842	2.24415	1.6083	2.63104	2.79159		upregulated
GRMZM2G329636	NA	ATP synthase subunit a	0.626425	0.573194	1.2536	0.353386	0.322741	0.237157		upregulated
GRMZM2G420108	NA	NA	39.2323	204.395	79.4694	63.3262	121.732	196.818		upregulated
GRMZM2G162052	NA	Uncharacterized protein	1.98823	2.72202	4.02824	1.99585	2.66394	2.50718		upregulated
GRMZM2G129354	NA	ARF GAP-like zinc finger-containing protein ZIGA3	27.6825	34.6505	56.0441	60.4702	72.9971	89.4845		upregulated
GRMZM2G473111	NA	Uncharacterized protein	0.503665	0.661924	1.01479	3.13368	4.19419	4.32226		upregulated
GRMZM2G127312	NA	Uncharacterized protein	88.6875	106.699	180.196	79.4646	83.7484	92.6201		upregulated
GRMZM2G096363	NA	Phosphatase DCR2	2.90975	4.79525	5.87175	3.77703	3.47815	3.57921		upregulated
GRMZM2G340456	NA	NA	1.63814	2.44404	3.35363	3.82386	3.85881	3.7509		upregulated
GRMZM2G177447	NA	Uncharacterized protein	0.453287	0.256177	0.922185	9.89978	10.8066	11.5709		upregulated
GRMZM2G700839	NA	Uncharacterized protein	4.01971	6.18025	8.26971	4.66413	6.27121	4.67788		upregulated
GRMZM2G026043	NA	Uncharacterized protein	5.7067	8.61643	11.583	11.4602	11.0935	11.9266		upregulated
GRMZM2G131708	NA	Uncharacterized protein	3.41452	6.07641	6.93291	4.87739	4.76937	5.32442		upregulated
GRMZM2G097504	NA	Uncharacterized protein	3.3988	4.14635	6.91671	13.8348	15.5354	17.1259		upregulated
GRMZM2G133568	NA	Uncharacterized protein	1.15674	1.98777	2.33505	21.4354	7.50004	23.5683		upregulated
GRMZM2G083239	myb43	NA	8.90663	19.911	18.0812	17.8582	14.722	8.89416		upregulated
GRMZM2G067747	NA	Sodium/hydrogen exchanger	13.1755	17.7574	26.8999	31.6774	34.808	32.8997		upregulated
GRMZM5G887286	NA	Zinc finger protein 511	9.19418	11.6234	18.8275	18.3577	18.5435	21.4999		upregulated
GRMZM2G129973	NA	Uncharacterized protein	7.54947	15.311	15.3506	5.61418	2.67543	2.78449		upregulated
GRMZM2G344630	NA	GTP binding protein	2.42376	2.87408	4.91592	3.97444	4.84974	3.08862		upregulated
GRMZM2G472428	phm229	Uncharacterized protein	6.68257	9.2572	13.6364	19.4537	21.1256	21.6857		upregulated
GRMZM2G034385	NA	Uncharacterized protein	46.655	62.2379	95.078	53.2898	49.3909	38.8489		upregulated
GRMZM6G787651	NA	Uncharacterized protein	0.913522	2.02063	1.88478	0.674173	0.643637	0.537925		upregulated
GRMZM5G885445	NA	NA	15.0088	30.0012	30.6007	6.04399	5.81349	4.99731		upregulated
AC234154.1_FG007	NA	NA	14.6214	26.5939	29.7939	23.3824	27.2512	26.6301		upregulated
GRMZM2G013002	expb8	Uncharacterized protein	48.8371	65.4223	99.6527	176.475	133.18	104.584		upregulated
GRMZM5G872578	NA	NA	9.01318	25.4496	18.4392	7.53695	15.7364	18.007		upregulated
GRMZM2G168833	NA	Lipid binding protein	0.59707	1.3745	1.17638	4.76018	2.34684	2.81902		upregulated
GRMZM2G124377	NA	NA	4.00027	5.14662	8.18051	11.6503	12.2687	12.1137		upregulated
GRMZM2G322846	NA	NA	76.0673	132.124	155.53	15.7987	15.9861	14.3089		upregulated
GRMZM2G048561	NA	Uncharacterized protein	5.21617	8.99657	10.6639	9.47588	9.53333	9.40668		upregulated
GRMZM2G436511	NA	Uncharacterized protein	2.00337	2.31874	4.06002	4.67542	4.22195	4.8684		upregulated
GRMZM2G165483	NA	Cytochrome b-c1 complex subunit 6	39.239	104.943	80.2761	29.0036	27.2072	24.2583		upregulated
GRMZM2G069422	NA	Uncharacterized protein	6.3244	9.73352	13.0497	9.90095	8.86553	8.16812		upregulated
GRMZM5G807217	NA	Uncharacterized protein	31.9165	52.7639	65.3998	21.5265	20.8202	20.3337		upregulated
GRMZM2G148930	NA	Uncharacterized protein	4.6749	2.18083	9.55565	110.318	318.97	478.445		upregulated
GRMZM2G416684	NA	NA	4.82291	8.57681	9.8748	8.97735	8.38757	9.50164		upregulated
GRMZM5G800925	NA	Uncharacterized protein	13.8692	17.6906	28.4746	36.9104	40.0607	40.1961		upregulated
GRMZM2G015126	NA	Ankyrin like protein	7.64012	12.1572	15.6832	9.78749	8.07311	6.93967		upregulated
GRMZM2G060647	NA	Putative uncharacterized protein	4.94873	7.01904	10.1644	5.38543	4.98122	5.63762		upregulated
AC211401.4_FG003	NA	Uncharacterized protein	5.10873	8.21732	10.4755	11.4978	10.8795	11.3394		upregulated
GRMZM2G060327	NA	Uncharacterized protein	3.62012	2.89775	7.42772	20.3174	20.9186	19.1664		upregulated
GRMZM2G343917	NA	Uncharacterized protein	1.37432	0.818358	2.89921	11.0119	12.4379	10.5608		upregulated
GRMZM2G018417	ommp1	Uncharacterized protein	12.0092	19.5731	24.6462	21.2043	22.1124	23.7484		upregulated
GRMZM2G058910	NA	Putative uncharacterized protein	11.7119	22.6148	24.0284	23.083	19.7358	22.612		upregulated
GRMZM2G177072	NA	Pentatricopeptide repeat protein PPR986-12; Uncharacterized protein	3.76776	6.0323	7.7452	5.8875	5.0306	5.01308		upregulated
GRMZM2G103939	NA	Uncharacterized protein	6.99245	13.1287	14.3467	9.04885	9.04842	10.8261		upregulated
GRMZM2G099007	NA	G10-like protein; Uncharacterized protein	47.9374	65.0725	98.5285	53.4402	58.7602	58.2451		upregulated
GRMZM2G002227	NA	Uncharacterized protein	0.703855	1.05287	1.48133	8.61305	8.4749	7.95004		upregulated
GRMZM5G836827	NA	Uncharacterized protein	0.468669	0.339445	0.942782	9.77244	10.1727	10.4716		upregulated
GRMZM5G811948	NA	NA	2.57755	3.64291	5.37341	6.9546	6.69636	6.53301		upregulated
GRMZM2G173040	NA	Electron transfer flavoprotein beta-subunit; Uncharacterized protein	29.5987	106.029	60.9123	54.1712	34.9143	34.3011		upregulated
GRMZM2G089976	NA	Uncharacterized protein	16.9737	23.9486	35.0479	34.5046	32.0104	30.7655		upregulated
GRMZM2G174738	gpm46	Uncharacterized protein	17.7178	25.0418	36.5012	42.1505	41.6653	43.8475		upregulated
GRMZM2G031400	NA	NA	8.88777	11.5716	18.2479	15.506	19.1253	14.5264		upregulated
GRMZM2G054125	wrky36	Putative WRKY DNA-binding domain superfamily protein	2.48276	7.77826	5.11818	3.57438	6.18986	9.7062		upregulated
GRMZM2G561273	NA	Putative uncharacterized protein	16.6769	27.0327	34.3411	4.29982	6.16027	5.65424		upregulated
GRMZM2G125294	hb29	Putative homeodomain-like transcription factor superfamily protein	7.1514	11.1755	14.736	19.1386	20.5897	21.4953		upregulated
GRMZM2G088212	cat1	Catalase isozyme 1	120.267	234.22	248.186	205.731	153.828	167.312		upregulated
GRMZM2G131448	NA	Putative uncharacterized protein	17.4459	31.0885	35.9759	16.2821	15.5784	16.7034		upregulated
GRMZM2G084928	NA	Uncharacterized protein	4.68463	6.36296	9.66062	7.15422	8.08398	8.11021		upregulated
GRMZM2G151195	NA	NA	5.98361	11.029	12.3537	12.6616	11.5319	12.6472		upregulated
GRMZM2G118047	hsftf28	HSF28 HSF type transcription factor	11.2613	15.143	23.3163	55.7901	48.8108	64.4971		upregulated
GRMZM2G023335	NA	Uncharacterized protein	2.00262	1.76926	4.13876	10.0965	11.0698	10.9586		upregulated
GRMZM2G149567	NA	Uncharacterized protein	1.50684	1.97215	3.12106	7.21076	6.89251	6.90816		upregulated
GRMZM2G014955	NA	Protein-O-fucosyltransferase 1	3.36643	4.67882	6.92485	6.65958	7.32268	8.2225		upregulated
GRMZM2G044044	NA	Uncharacterized protein	5.40942	9.0473	11.1885	10.368	10.618	12.008		upregulated
GRMZM2G077744	NA	Signal recognition particle 19 kDa protein; Uncharacterized protein	94.3317	140.517	195.268	52.6176	48.1554	50.5059		upregulated
GRMZM5G882758	NA	Uncharacterized protein	0.628934	0.497896	1.28784	1.79115	2.2909	3.49654		upregulated
GRMZM2G137366	met7	Uncharacterized protein	4.03204	6.56355	8.39152	9.15314	9.1964	9.55839		upregulated
GRMZM2G094664	NA	NA	0.489995	0.468807	1.01441	3.2827	3.02228	3.86463		upregulated
GRMZM2G459746	NA	Uncharacterized protein	0.888578	0.940619	1.85269	7.99617	8.38876	7.80126		upregulated
GRMZM2G078468	atg18h	Uncharacterized protein	1.74988	2.46944	3.62672	6.42423	5.58215	5.57714		upregulated
GRMZM2G010804	NA	Uncharacterized protein	1.34759	1.39366	2.7593	2.63325	2.95816	4.06044		upregulated
GRMZM2G109561	NA	NA	4.69262	5.09679	9.64468	37.1956	32.8971	33.369		upregulated
GRMZM2G067402	hb1	Non-symbiotic hemoglobin	214.299	1006	444.171	502.376	707.988	844.509		upregulated
GRMZM2G133978	NA	Rapid ALkalinization Factor family protein	1.36949	0.575381	2.86852	2.10934	2.53316	0.809703		upregulated
GRMZM2G011662	NA	Uncharacterized protein	6.36974	10.3873	13.2345	11.8762	7.25695	6.85549		upregulated
GRMZM5G824137	NA	Uncharacterized protein	8.67413	14.9232	18.0995	11.2093	11.6894	13.697		upregulated
GRMZM2G127729	NA	NA	12.561	16.7015	26.1144	32.5409	30.6623	33.4773		upregulated
GRMZM2G099598	NA	Uncharacterized protein	8.76863	11.0514	18.2281	34.4879	34.6138	34.5672		upregulated
GRMZM2G000665	NA	Uncharacterized protein	1.28117	2.71535	2.65547	2.69428	2.68405	3.40249		upregulated
GRMZM2G085582	NA	Nucleic acid binding protein; Uncharacterized protein	10.1714	16.678	21.2325	10.934	9.56609	9.25547		upregulated
GRMZM5G893547	NA	Uncharacterized protein	7.86184	6.51166	16.4883	31.5673	35.3681	32.7422		upregulated
GRMZM2G044092	NA	Uncharacterized protein	6.85994	10.9049	14.2204	19.097	19.1059	20.4486		upregulated
GRMZM2G120035	NA	Uncharacterized protein	6.69345	9.50947	13.7604	10.3269	8.48647	6.57477		upregulated
GRMZM2G140635	NA	Putative uncharacterized protein	7.14002	10.7117	14.819	3.90819	4.1902	5.29864		upregulated
GRMZM2G144021	NA	Uncharacterized protein	5.13685	8.52823	10.6998	6.07536	5.78658	5.51181		upregulated
GRMZM2G180967	NA	Uncharacterized protein	16.3561	22.1459	34.0133	22.3936	25.4793	28.0434		upregulated
GRMZM2G387485	NA	NA	1.34798	0.796908	2.80317	12.3663	12.7296	13.1648		upregulated
GRMZM2G153984	NA	2-hydroxy-3-oxopropionate reductase	19.4525	32.7292	40.4889	41.1785	44.2505	50.0167		upregulated
GRMZM2G076539	NA	Uncharacterized protein	63.3337	117.029	131.817	39.2953	37.4181	36.1366		upregulated
GRMZM2G369340	NA	Uncharacterized protein	8.7187	16.3672	18.1186	16.3087	17.6439	20.9854		upregulated
GRMZM2G350265	NA	Uncharacterized protein	5.32645	12.8111	11.1725	5.06987	5.59672	4.93702		upregulated
GRMZM2G038973	NA	NA	5.16585	7.85087	10.7543	7.81038	6.76024	6.7934		upregulated
GRMZM2G070515	NA	NA	4.2236	5.74845	8.86477	17.6307	14.2169	14.5651		upregulated
GRMZM2G442000	NA	Uncharacterized protein	12.1076	26.0594	25.205	12.7284	12.6078	15.5021		upregulated
GRMZM2G362949	NA	Uncharacterized protein	0.447752	0.730005	0.942521	1.01006	0.664247	0.693952		upregulated
GRMZM2G129615	NA	CRS2-associated factor 1; Uncharacterized protein	4.91798	9.40473	10.3065	8.48135	7.73132	8.16582		upregulated
GRMZM2G143878	NA	Uncharacterized protein	4.24714	7.225	8.87474	8.17758	8.71515	9.03985		upregulated
GRMZM2G031620	NA	Uncharacterized protein	8.61957	9.86404	18.0262	9.67083	11.2916	12.9005		upregulated
GRMZM2G043749	NA	Brain protein 44; Brain protein 44 isoform 1; Brain protein 44 isoform 2; Brain protein 44 isoform 3; Uncharacterized protein	8.02028	21.0651	16.7629	12.0345	12.0492	10.9653		upregulated
GRMZM2G305167	NA	Uncharacterized protein	3.62307	5.62882	7.57452	7.76	6.54308	7.51621		upregulated
GRMZM5G828630	NA	NA	16.67	14.3258	34.907	165.188	221.728	274.281		upregulated
GRMZM2G113351	NA	Uncharacterized protein	3.33144	4.13307	6.98937	10.4538	11.0981	10.4638		upregulated
GRMZM2G037685	NA	Putative uncharacterized protein	6.07026	13.5163	12.6522	5.07866	4.66869	11.8762		upregulated
GRMZM2G102502	NA	Peroxisomal biogenesis factor 19	7.29764	16.0155	15.207	20.739	22.6701	21.7563		upregulated
GRMZM2G465833	NA	Putative ACT-domain containing protein kinase family protein; Uncharacterized protein	19.2861	31.2128	40.3273	28.0223	31.68	31.7122		upregulated
AC209208.3_FG002	pip1b	Aquaporin PIP1-2	145.44	147.902	304.385	461.128	344.667	325.127		upregulated
GRMZM2G310155	NA	Uncharacterized protein	1.4456	1.95676	3.03974	3.60613	3.35994	4.41758		upregulated
GRMZM2G014813	NA	3-hydroxyisobutyrate dehydrogenase	1.62979	2.89954	3.44334	6.02558	4.93159	4.81672		upregulated
GRMZM5G832248	NA	Uncharacterized protein	7.69752	13.5983	16.1743	16.5936	17.548	17.5806		upregulated
GRMZM2G124540	glk44	DNA binding protein	24.2499	44.6732	50.7969	58.8576	79.3011	114.938		upregulated
GRMZM2G030097	NA	Cat eye syndrome critical region protein 5; Uncharacterized protein	2.36583	4.82968	4.97326	4.62644	4.91145	4.56263		upregulated
GRMZM2G344977	NA	Uncharacterized protein	0.865175	1.38863	1.78802	6.21425	6.34171	6.8202		upregulated
GRMZM5G843748	NA	Uncharacterized protein	54.8828	49.8686	114.944	68.1689	43.7984	51.4853		upregulated
GRMZM2G128744	NA	Uncharacterized protein	10.0951	16.3551	21.2361	14.3637	14.2744	15.1134		upregulated
GRMZM2G091583	NA	Uncharacterized protein	6.56615	10.223	13.7835	8.47664	7.31765	7.03335		upregulated
GRMZM2G126057	NA	Uncharacterized protein	3.98876	6.81395	8.34028	2.25141	2.24231	1.87465		upregulated
GRMZM2G002559	NA	NA	9.84775	16.684	20.6469	12.1101	12.7673	17.5821		upregulated
GRMZM2G123537	NA	Uncharacterized protein	5.91807	10.6017	12.4272	19.9318	21.6694	23.0561		upregulated
GRMZM5G812926	NA	Uncharacterized protein	10.8789	12.7774	22.8291	37.9848	46.0229	50.4954		upregulated
GRMZM2G146818	NA	Putative uncharacterized protein	45.7502	86.1498	96.0764	26.9116	25.7832	26.4826		upregulated
GRMZM2G102347	pzb01662	Uncharacterized protein	10.8768	14.1828	22.8013	18.3105	14.36	16.3597		upregulated
GRMZM2G133937	NA	Uncharacterized protein	4.2348	8.07979	8.93692	16.9644	17.0424	15.1768		upregulated
GRMZM2G480620	NA	NA	1.83742	3.08018	3.87051	5.98045	6.28992	6.6681		upregulated
GRMZM2G069596	NA	NA	1.37353	2.69289	2.93367	4.929	5.63755	4.06261		upregulated
AC198169.4_FG004	NA	EMB1586; Uncharacterized protein	15.6375	21.6908	32.8954	28.4279	32.5891	34.3541		upregulated
GRMZM2G145175	NA	Uncharacterized protein	68.2605	106.173	143.653	61.8969	58.1633	54.8895		upregulated
GRMZM2G121047	NA	NA	17.1608	34.3146	36.1623	7.44936	6.5119	7.30049		upregulated
GRMZM2G098784	gras1	Uncharacterized protein	6.64027	8.51574	14.0371	19.3354	19.9913	21.7587		upregulated
GRMZM2G001652	NA	NA	6.14222	9.51716	12.9428	11.6812	10.7	11.5276		upregulated
GRMZM2G097275	sbp27	Uncharacterized protein	0.839121	1.35337	1.75352	1.6535	1.53192	1.52339		upregulated
GRMZM2G003509	hb119	Uncharacterized protein	5.31742	8.01901	11.2171	21.1315	20.1533	18.5039		upregulated
GRMZM2G167207	bsdtf9	BSD domain containing protein; Uncharacterized protein	7.04173	9.5322	14.8551	17.1302	17.3998	22.0139		upregulated
GRMZM2G146292	NA	Uncharacterized protein	2.37787	3.55895	5.03785	9.15825	9.473	9.8509		upregulated
GRMZM2G079236	NA	Acyl-CoA synthetase long-chain family member 3	14.0052	18.3354	29.5293	32.4919	36.1083	35.0224		upregulated
GRMZM2G328781	NA	NA	3.70072	4.39408	7.82377	3.99573	3.00309	2.01169		upregulated
GRMZM2G080565	NA	Uncharacterized protein	4.41277	4.90119	9.3217	8.5628	8.86958	10.249		upregulated
GRMZM5G886883	NA	Putative uncharacterized protein	3.26797	3.3483	7.00383	16.1215	16.0653	14.5165		upregulated
AC234185.1_FG007	NA	Uncharacterized protein	28.2488	54.2024	59.7073	26.8055	30.9271	39.6335		upregulated
GRMZM2G020544	NA	Ras-related protein Rab11C; Uncharacterized protein	22.5137	42.612	47.489	45.2452	53.8067	51.1437		upregulated
AC152495.1_FG012	NA	Uncharacterized protein	1.0397	0.844485	2.21724	4.43805	4.35899	4.39984		upregulated
GRMZM2G060866	NA	Anther-specific proline-rich protein APG	1.12818	1.65289	2.39821	7.89549	5.98577	5.72569		upregulated
GRMZM2G141638	BBM	Baby Boom	6.95955	5.15769	14.7377	43.2162	50.0266	43.2765		upregulated
GRMZM2G065970	NA	NA	0.651092	1.84094	1.39881	2.72229	2.47053	2.98667		upregulated
GRMZM5G833054	NA	Uncharacterized protein	1.63745	1.54074	3.42084	14.437	16.7546	18.4836		upregulated
GRMZM5G857459	NA	Uncharacterized protein	0.398798	0.330456	0.838687	2.29847	3.85288	3.16258		upregulated
GRMZM2G139822	mgt9	NA	19.4017	27.6638	41.0663	42.7999	48.6678	54.7585		upregulated
GRMZM2G150004	NA	NA	3.00138	3.77679	6.33128	17.9457	19.1219	18.4342		upregulated
GRMZM2G147724	NA	Uncharacterized protein	1.55504	3.6689	3.28427	1.70477	1.64535	1.66479		upregulated
GRMZM2G015143	NA	NA	3.69973	4.05759	7.72913	36.4341	27.6536	32.8405		upregulated
GRMZM2G119657	NA	NA	0.717054	0.499824	1.5198	12.65	13.7253	13.9683		upregulated
GRMZM2G077279	NA	NA	8.57711	12.9671	18.1969	7.59366	6.43271	6.44048		upregulated
GRMZM2G060906	NA	NA	1.79245	2.94973	3.79678	2.12878	1.72105	1.52311		upregulated
GRMZM2G103465	NA	DHHC zinc finger domain containing protein	2.22914	3.94174	4.75077	3.92739	4.2373	3.99264		upregulated
GRMZM2G442057	NA	Uncharacterized protein	0.327638	0.23574	0.715944	8.97097	8.34847	6.72825		upregulated
GRMZM2G181354	NA	Uncharacterized protein	0.765459	0.963608	1.64285	9.79563	10.3574	11.6029		upregulated
GRMZM2G068789	NA	Phospholipase A2; group IVB isoform 6	1.78577	2.82323	3.78427	3.11169	3.38	4.45516		upregulated
GRMZM2G013283	NA	NA	0.917559	0.994572	1.96529	9.34994	8.27944	7.32426		upregulated
GRMZM2G336789	NA	NA	2.11087	3.89361	4.47308	2.46635	2.06132	2.5444		upregulated
GRMZM2G014975	atg8e	Autophagy 8e; mRNA	40.294	88.4352	85.6966	86.3932	84.234	80.1294		upregulated
GRMZM2G173923	caf1	CRS2-associated factor 1; chloroplastic	4.09568	7.10355	8.81776	5.01799	5.79675	5.57467		upregulated
GRMZM2G107968	NA	Putative uncharacterized protein	13.1292	20.4874	28.011	15.385	15.3442	16.8519		upregulated
GRMZM2G028234	NA	RING-H2 finger protein ATL2K	3.79526	7.42609	8.06473	2.69653	1.64252	2.65673		upregulated
GRMZM2G148940	farl14	FAR1-domain family sequence	1.65395	2.56924	3.52418	5.44908	5.71855	6.21462		upregulated
GRMZM2G055960	NA	Uncharacterized protein	4.62159	6.01046	9.84322	12.0815	12.3494	13.8552		upregulated
GRMZM2G110851	dek2	NA	2.67901	3.89886	5.71765	5.18612	3.93809	4.17092		upregulated
GRMZM5G873964	NA	NA	5.11857	9.50515	10.9799	11.5748	11.1807	13.484		upregulated
GRMZM2G171435	NA	Uncharacterized protein	12.0956	21.5887	25.8321	17.8348	17.3617	18.7692		upregulated
GRMZM2G046966	NA	Uncharacterized protein	7.08326	19.572	15.1719	13.2221	11.4251	10.9489		upregulated
AC148167.6_FG001	NA	Uncharacterized protein	21.5139	30.0496	46.0646	33.2732	30.5825	29.0449		upregulated
GRMZM2G114459	polm1	NA	3.85875	5.65261	8.25481	12.5288	12.2896	11.6171		upregulated
GRMZM2G368410	NA	Uncharacterized protein	0.953412	1.75507	2.04579	3.94974	3.98329	4.91784		upregulated
GRMZM2G034690	NA	Uncharacterized protein	2.86514	4.19233	6.1229	9.05492	7.1904	6.7924		upregulated
GRMZM2G122935	NA	Uncharacterized protein	6.8601	11.95	14.6967	12.1884	16.8681	19.8036		upregulated
GRMZM2G402804	NA	Uncharacterized protein	1.46862	2.52313	3.19717	3.49128	3.59779	4.59565		upregulated
GRMZM2G113163	NA	Uncharacterized protein	3.44285	4.29383	7.37521	6.0743	5.65414	5.92353		upregulated
GRMZM2G129375	NA	Uncharacterized protein	9.54121	23.9479	20.354	8.16585	8.77456	10.9487		upregulated
GRMZM2G481755	NA	NA	15.0301	24.057	32.1616	29.5532	30.3737	29.6063		upregulated
GRMZM5G840612	NA	NA	29.8305	51.7812	63.9394	14.8629	14.5346	18.5744		upregulated
GRMZM2G138425	NA	Uncharacterized protein	3.69134	5.30649	7.89885	11.9583	12.3239	14.8775		upregulated
GRMZM2G330302	umi8	Putative CTP synthase	5.73368	14.812	12.3094	16.4319	8.93376	5.97354		upregulated
GRMZM2G089056	php20537b	NA	1.39532	1.32768	2.99775	3.28847	3.67988	4.58805		upregulated
GRMZM2G435761	NA	NA	0.171222	0.219701	0.372422	1.43367	1.50942	1.74161		upregulated
GRMZM2G084181	NA	NA	23.0875	43.746	49.4931	88.9477	81.7718	90.0335		upregulated
GRMZM2G474798	NA	NA	3.39773	5.42805	7.30273	9.8862	9.63747	9.91508		upregulated
GRMZM2G443525	AI855190	NA	19.4457	28.5586	41.6834	58.1876	52.1086	69.2975		upregulated
GRMZM2G025649	NA	NA	2.13306	1.50838	4.45199	5.88411	5.51405	5.84036		upregulated
GRMZM2G450459	srs6	Uncharacterized protein	3.94273	6.15345	8.42506	3.25491	2.66447	1.60173		upregulated
GRMZM2G020721	NA	Uncharacterized protein	8.45163	12.3729	18.0839	17.16	18.0466	17.203		upregulated
GRMZM2G401769	NA	NA	0.555989	0.435226	1.18729	6.44846	7.40065	7.12103		upregulated
GRMZM2G113506	NA	Uncharacterized protein	5.06078	9.10885	10.9099	10.5131	8.50378	9.80864		upregulated
GRMZM2G175574	NA	Putative uncharacterized protein	3.01883	5.42253	6.50556	3.28163	4.03982	3.42042		upregulated
GRMZM2G145562	NA	Uncharacterized protein	14.7845	55.3963	31.6584	9.68438	6.62602	7.24487		upregulated
GRMZM2G179317	NA	NA	3.92653	6.3975	8.48187	8.64271	9.14239	9.75624		upregulated
GRMZM2G155337	NA	Uncharacterized protein	6.31576	10.305	13.6168	13.8904	13.389	13.5665		upregulated
GRMZM2G103900	NA	Uncharacterized protein	5.16049	9.08327	11.1332	8.32431	8.47929	9.4252		upregulated
GRMZM5G848503	NA	Uncharacterized protein	6.42775	6.42476	13.7823	6.54233	4.70785	3.9776		upregulated
GRMZM2G142962	hb129	NA	1.31459	1.72671	2.86825	2.1946	1.86961	1.88342		upregulated
GRMZM2G106903	GRMZM2G106903	NA	4.99514	6.51587	10.7257	11.0663	11.4674	14.7867		upregulated
GRMZM2G002548	NA	NA	14.318	27.4051	30.784	13.9536	14.0011	11.645		upregulated
GRMZM2G171373	hex6	Uncharacterized protein	3.72958	12.5686	8.04203	12.022	13.17	12.9481		upregulated
GRMZM2G060918	wrky65	Putative WRKY DNA-binding domain superfamily protein	6.3571	8.47567	13.682	21.6836	13.8939	45.4607		upregulated
GRMZM2G416625	NA	NA	2.08343	1.751	4.44415	7.02653	7.10943	7.82123		upregulated
GRMZM2G109560	lon1	Lon protease homolog 2; peroxisomal	8.27989	15.9313	17.8646	38.8173	38.4802	38.8494		upregulated
AC233885.1_FG001	NA	Putative uncharacterized protein	5.63978	7.56007	12.156	13.3948	15.7908	13.3645		upregulated
GRMZM2G001265	NA	Palmitoyltransferase ZDHHC20; mRNA	12.5117	19.9211	27.018	18.2704	18.4298	18.1805		upregulated
GRMZM2G072573	NA	Uncharacterized protein	7.49072	9.12566	16.1865	10.0139	9.16512	7.73999		upregulated
GRMZM2G144002	agpll2	Glucose-1-phosphate adenylyltransferase	10.3146	9.72393	22.2998	22.2185	18.4271	21.5861		upregulated
GRMZM2G127173	NA	NA	2.08349	3.50093	4.48531	2.29134	2.14623	2.04074		upregulated
GRMZM2G133169	gras65	NA	7.01517	6.89491	15.1324	17.8517	16.5673	25.8492		upregulated
GRMZM2G072550	NA	Uncharacterized protein	6.80481	9.29727	14.6898	7.22393	6.18551	4.50678		upregulated
GRMZM2G138896	NA	Putative thaumatin domain family protein; Uncharacterized protein	5.59802	7.27409	12.0978	6.57811	5.42534	6.19751		upregulated
GRMZM2G372475	NA	Lipid binding protein	1.98876	3.86862	4.31504	5.67034	5.47515	7.09248		upregulated
GRMZM2G132794	gras58	NA	4.91228	8.56837	10.6063	6.20887	3.92628	4.99656		upregulated
GRMZM2G160801	NA	Putative uncharacterized protein	7.57449	20.7802	16.3981	12.3926	11.1924	9.16477		upregulated
AC205419.3_FG001	NA	Putative DUF869 domain containing family protein	20.7646	23.6284	44.9367	32.4713	30.8434	30.7443		upregulated
GRMZM2G140201	NA	Uncharacterized protein	53.4344	37.1399	115.618	178.984	158.887	140.131		upregulated
AC203535.4_FG004	NA	Rieske domain containing protein	1.30176	1.42908	2.87554	3.53494	0.908325	2.36097		upregulated
GRMZM2G049510	NA	NA	0.508113	0.912306	1.12298	1.0624	1.00677	1.02314		upregulated
GRMZM2G135763	NA	NA	5.05538	5.83362	10.9681	15.6276	19.6043	17.3513		upregulated
GRMZM2G316807	NA	Uncharacterized protein	3.41062	1.89782	7.37431	14.6149	15.5228	16.5683		upregulated
GRMZM5G834286	NA	Uncharacterized protein	4.40364	10.3906	9.53242	3.9492	3.41832	2.45283		upregulated
GRMZM2G034985	NA	Uncharacterized protein	3.58264	2.27467	7.77716	21.4075	23.0401	11.9951		upregulated
GRMZM2G124175	NA	NA	8.23291	14.206	17.8738	49.7309	97.5481	108.537		upregulated
GRMZM2G032293	NA	Uncharacterized protein	0.860654	1.48176	1.88277	0.672321	0.733661	0.670337		upregulated
GRMZM2G494514	NA	Uncharacterized protein	13.2973	20.2358	28.8122	17.036	19.4168	17.8599		upregulated
GRMZM2G165939	NA	Developmentally-regulated GTP-binding protein 2	61.2011	87.095	132.713	66.7512	65.0178	66.6789		upregulated
GRMZM5G811176	NA	Uncharacterized protein	8.69988	15.539	18.8075	30.0206	27.83	16.6935		upregulated
GRMZM2G020091	NA	Senescence-associated protein; Uncharacterized protein	12.0184	7.86804	26.0775	57.8676	44.3823	33.1715		upregulated
GRMZM2G030165	NA	Uncharacterized protein	6.71291	10.7214	14.5561	11.502	11.2268	9.6047		upregulated
GRMZM2G057768	NA	Ca2+/calmodulin-dependent protein kinase phosphatase	1.6912	2.93299	3.65832	5.03418	3.56662	5.14845		upregulated
GRMZM2G085467	bhlh146	Helix-loop-helix DNA-binding domain containing protein	5.95993	8.17542	12.9383	22.6664	18.9937	22.5415		upregulated
GRMZM2G134545	dof14	NA	4.44043	7.5694	9.63479	8.60433	13.5036	16.9072		upregulated
GRMZM2G107322	brc1	Uncharacterized protein	2.71678	2.25718	5.91346	3.29514	2.76448	2.0931		upregulated
GRMZM2G074436	NA	Uncharacterized protein	20.0461	25.4498	43.6141	25.4386	30.9932	36.3741		upregulated
GRMZM2G365677	NA	F-box protein interaction domain containing protein	5.78778	5.98352	12.6086	14.1676	20.3662	26.4272		upregulated
GRMZM2G146192	NA	Auxin-induced beta-glucosidase; Putative O-Glycosyl hydrolase superfamily protein	3.51548	3.63686	7.63503	6.17245	4.5588	5.72277		upregulated
GRMZM2G105005	umc1149	Glutathione S-transferase;-like protein; Uncharacterized protein	16.5133	36.5467	35.9254	57.278	64.2586	62.1958		upregulated
GRMZM5G843213	NA	Uncharacterized protein	5.92437	7.34106	12.9473	10.2672	16.3092	14.4086		upregulated
GRMZM2G339336	NA	Uncharacterized protein	4.43828	2.02995	9.65945	51.6689	60.8511	62.2899		upregulated
GRMZM2G090070	NA	NA	2.63341	1.38567	5.73982	24.1199	28.2198	27.5711		upregulated
GRMZM2G048435	NA	Uncharacterized protein	5.28881	9.47996	11.5891	10.0549	10.6041	10.0245		upregulated
GRMZM2G136439	NA	NA	24.7418	12.3347	54.0543	149.705	187.46	167.228		upregulated
GRMZM2G173416	NA	NA	0.654912	0.591921	1.44006	12.8189	14.614	13.7691		upregulated
GRMZM2G129218	NA	Uncharacterized protein	8.46868	15.3133	18.428	12.6583	14.4218	18.2801		upregulated
GRMZM2G107116	NA	Uncharacterized protein	8.64634	20.346	18.892	17.1988	16.1028	15.9052		upregulated
GRMZM2G020146	NA	Uncharacterized protein	7.64306	4.20129	16.6667	30.7482	31.5255	26.2012		upregulated
GRMZM2G416632	gst23	Glutathione transferase GST 23	54.8961	203.241	119.857	186.351	143.692	136.873		upregulated
GRMZM2G521862	NA	NA	24.3501	34.1891	53.373	11.9311	12.8087	14.2955		upregulated
GRMZM2G147123	NA	Uncharacterized protein	0.757809	0.995493	1.62322	1.84786	1.42928	1.80089		upregulated
GRMZM2G353091	NA	NA	0.795552	1.06062	1.76088	1.54649	1.6909	1.85283		upregulated
GRMZM2G054032	NA	F-box protein	2.17109	3.99718	4.73594	4.39818	4.42359	4.3061		upregulated
AC194965.4_FG001	NA	Uncharacterized protein	1.91479	2.12199	4.21086	5.33347	6.47499	5.7621		upregulated
GRMZM2G056920	c3h38	Uncharacterized protein	2.32499	3.86323	5.11309	4.42868	4.97907	4.28448		upregulated
GRMZM2G309380	NA	NA	4.65085	8.41377	10.1692	11.9391	17.2649	25.0547		upregulated
GRMZM2G016827	NA	Uncharacterized protein	35.9739	65.1922	78.8388	70.7673	76.6686	90.8927		upregulated
GRMZM5G863229	NA	Uncharacterized protein	2.82192	4.14489	6.13587	6.5386	7.19137	7.6875		upregulated
GRMZM2G038301	ccs1	Uncharacterized protein	2.41816	3.96557	5.3087	5.32535	5.20718	8.9998		upregulated
GRMZM2G018142	NA	Uncharacterized protein	0.328019	0.266757	0.728697	7.19975	7.3876	6.08676		upregulated
GRMZM2G098442	dbb12	Salt tolerance-like protein	0.703848	0.872585	1.58071	1.18672	1.29209	1.34481		upregulated
AC203761.3_FG002	NA	DNA topoisomerase	0.408421	0.281915	0.917269	5.69752	4.8386	5.76507		upregulated
GRMZM2G031572	NA	Prolyl carboxypeptidase like protein	19.0835	29.1089	41.9155	29.6235	27.9779	32.2312		upregulated
GRMZM2G450825	NA	Cytochrome c oxidase subunit 1	0.514176	0.559071	1.11641	0.31368	0.175057	0.155886		upregulated
GRMZM2G411536	NA	NA	8.50075	13.394	18.6627	26.4495	25.6522	25.0804		upregulated
GRMZM2G096343	NA	Uncharacterized protein	12.9919	24.2107	28.5174	24.158	24.3535	26.4016		upregulated
GRMZM2G083504	bhlh121	Uncharacterized protein	3.46068	2.04132	7.612	28.9359	32.2435	28.8955		upregulated
GRMZM2G009464	NA	Uncharacterized protein	66.9945	107.204	147.287	106.946	107.635	111.757		upregulated
GRMZM2G040387	NA	Uncharacterized protein	6.58091	10.0932	14.5126	23.8102	22.1259	19.9736		upregulated
GRMZM2G048912	NA	NA	0.967425	1.68738	2.12939	2.38802	2.20389	2.26337		upregulated
GRMZM2G080937	NA	Uncharacterized protein	11.3837	19.0449	25.0767	24.2349	29.1434	36.9292		upregulated
GRMZM2G154883	NA	NA	3.53347	5.68046	7.79505	10.4445	11.1282	10.7541		upregulated
GRMZM2G078238	NA	Uncharacterized protein	4.42078	7.50252	9.76866	7.46636	7.3344	7.15428		upregulated
GRMZM2G005199	NA	Uncharacterized protein	8.24339	15.2769	18.1587	6.33549	5.20708	5.05638		upregulated
GRMZM2G055334	NA	Putative uncharacterized protein	4.63883	5.1207	10.173	19.8492	18.1515	14.1225		upregulated
GRMZM2G168065	NA	NA	8.20309	12.95	18.3389	7.17242	5.72977	6.90636		upregulated
GRMZM2G146847	NA	Uncharacterized protein	27.3679	29.5233	60.1933	51.6197	38.0385	47.4116		upregulated
GRMZM2G071172	NA	NA	3.4166	5.01661	7.52093	4.76024	4.84107	4.92223		upregulated
GRMZM2G375807	NA	NA	0.85167	0.535513	1.88434	17.7438	18.2146	17.1426		upregulated
GRMZM2G026442	pza02479	Uncharacterized protein	5.37076	6.95626	11.8482	12.5225	12.707	13.817		upregulated
GRMZM5G857810	NA	Uncharacterized protein	1.15054	0.610861	2.52307	7.33394	8.28531	9.12004		upregulated
GRMZM2G014902	cca1	Putative MYB DNA-binding domain superfamily protein	12.1029	33.0826	26.6545	49.2796	46.0011	34.6665		upregulated
GRMZM2G032955	NA	Prenylated rab acceptor family protein	2.02628	5.28001	4.45356	3.15524	4.13752	6.42424		upregulated
GRMZM5G835772	NA	Uncharacterized protein	3.71316	7.15252	8.16238	9.39828	10.5209	10.0971		upregulated
GRMZM2G024024	NA	Protein kinase	2.97805	7.02358	6.54541	11.8713	23.903	16.5623		upregulated
GRMZM2G117700	NA	Uncharacterized protein	17.4485	30.7753	38.5955	18.3597	17.9135	15.4981		upregulated
GRMZM2G092661	NA	NA	3.96296	6.53557	8.78749	11.6422	11.9982	12.0253		upregulated
GRMZM2G160466	NA	Uncharacterized protein	18.6186	26.166	41.219	8.55003	4.96346	3.58467		upregulated
GRMZM2G050845	NA	NA	3.25345	5.81602	7.24021	6.00385	5.97643	6.13967		upregulated
GRMZM2G172726	NA	Uncharacterized protein	11.2674	17.9168	24.9348	19.824	22.544	23.958		upregulated
GRMZM2G412846	NA	NA	1.72939	4.31648	3.8325	5.45177	8.37761	6.63338		upregulated
GRMZM2G042313	NA	NA	7.93887	12.3747	17.5787	38.11	37.1757	61.5308		upregulated
AC212835.3_FG007	NA	Uncharacterized protein	12.1397	20.9146	26.8491	31.324	36.4434	42.6449		upregulated
GRMZM2G414866	NA	NA	0.934389	0.667866	2.08036	13.2635	12.7119	12.0793		upregulated
GRMZM2G165535	NA	Uncharacterized protein	24.9327	57.9985	55.323	68.5695	79.0928	71.8632		upregulated
GRMZM2G111152	NA	Uncharacterized protein	3.52069	4.48787	7.78071	10.3279	7.32237	10.8016		upregulated
GRMZM2G109785	NA	Uncharacterized protein	3.81513	2.86211	8.53957	20.5446	24.2976	26.2163		upregulated
GRMZM2G029856	NA	GDP-L-fucose synthase 1	16.1316	22.7577	35.7929	100.101	268.074	427.599		upregulated
GRMZM2G009719	NA	Uncharacterized protein; Universal stress protein	39.903	111.985	88.7245	72.3038	149.6	246.352		upregulated
GRMZM2G004160	NA	Chemocyanin; Uncharacterized protein	14.8192	29.067	32.7956	11.1719	14.1187	7.83768		upregulated
GRMZM2G481210	NA	NA	0.294028	0.511454	0.663083	2.7694	2.53589	3.18264		upregulated
GRMZM2G107142	NA	PHI-1	22.8912	27.4502	51.05	33.2484	26.0411	20.9841		upregulated
GRMZM2G059753	NA	Putative uncharacterized protein	5.14636	9.09195	11.5262	9.59573	11.6271	15.761		upregulated
AC204711.3_FG003	NA	Uncharacterized protein	15.9326	27.9414	35.4568	33.0089	60.352	91.5453		upregulated
GRMZM2G079397	NA	Putative uncharacterized protein	45.8578	113.824	102.153	17.9883	18.073	14.6973		upregulated
GRMZM2G141258	NA	NA	3.18386	4.97474	7.10817	13.9102	14.3664	13.7558		upregulated
GRMZM2G103116	NA	Microtubule motor	13.1147	10.6364	29.151	20.5905	19.2215	11.2797		upregulated
GRMZM2G054380	pza00838	Putative histone-lysine N-methyltransferase family protein isoform 1; Putative histone-lysine N-methyltransferase family protein isoform 2; Putative histone-lysine N-methyltransferase family protein isoform 3; Uncharacterized protein	3.49344	6.85812	7.81407	9.61535	7.70422	5.53149		upregulated
GRMZM2G179720	NA	Uncharacterized protein	0.969922	0.91958	2.16592	13.6666	14.6095	11.019		upregulated
GRMZM2G139600	NA	Uncharacterized protein	0.985347	0.528259	2.19991	3.96673	3.95703	4.53584		upregulated
GRMZM2G524978	NA	Uncharacterized protein	41.0716	102.436	91.7437	12.1294	11.1138	11.6384		upregulated
GRMZM2G048987	farl11	NA	2.52139	4.16592	5.63845	8.72611	8.89257	8.37094		upregulated
AY530952.1_FG001	NA	Uncharacterized protein	4.39003	4.43048	9.79462	11.3183	9.99228	8.78359		upregulated
GRMZM2G048281	NA	Uncharacterized protein	4.2554	4.34535	9.48108	13.9769	16.643	13.7491		upregulated
GRMZM2G003755	NA	Uncharacterized protein	1.56033	1.79542	3.48164	5.61456	7.25806	8.74105		upregulated
GRMZM2G094595	NA	Uncharacterized protein	48.8206	86.2055	109.105	47.6892	49.463	49.4772		upregulated
GRMZM5G820401	NA	Uncharacterized protein	12.8233	21.4781	28.6874	9.1853	6.4522	7.06183		upregulated
GRMZM2G040102	NA	Uncharacterized protein	25.3332	59.9413	56.6588	29.1017	35.1693	68.0114		upregulated
GRMZM2G107205	NA	Uncharacterized protein	8.1309	13.2111	18.1778	11.8446	11.6377	16.7814		upregulated
GRMZM2G044576	gata13	Putative GATA transcription factor family protein	1.33845	1.07327	3.0342	6.99041	8.61823	14.5991		upregulated
GRMZM2G119745	NA	Uncharacterized protein	10.9104	18.3191	24.4372	15.5354	14.8615	14.1791		upregulated
GRMZM2G704032	NA	Protein binding protein	7.05378	11.3452	15.8242	10.8734	10.7928	10.5616		upregulated
GRMZM2G351941	NA	Uncharacterized protein	0.65518	1.57714	1.48359	1.55931	1.40088	1.71868		upregulated
GRMZM2G018678	NA	Uncharacterized protein	1.79043	1.89995	4.0756	7.34137	4.26448	6.59534		upregulated
GRMZM2G095634	NA	Uncharacterized protein	6.8707	11.9993	15.4557	7.54483	8.3353	8.24553		upregulated
GRMZM5G832772	mrpa2	Multidrug resistance associated protein 2	3.10494	4.26799	7.00544	5.98779	5.71372	6.50451		upregulated
GRMZM2G050915	NA	NA	2.00226	2.76337	4.51375	7.87822	10.7482	11.6504		upregulated
AC207656.3_FG002	arftf19	Auxin response factor 19	8.991	10.8939	20.1785	45.9833	47.5919	32.7093		upregulated
GRMZM2G569855	NA	NA	14.0583	21.2561	31.7054	38.6544	35.7618	40.2597		upregulated
GRMZM2G039671	NA	Uncharacterized protein	2.41843	3.81046	5.44297	8.12422	8.41723	8.07191		upregulated
GRMZM2G543629	sig1B	RNA polymerase sigma factor 2	0.828147	0.826963	1.86446	2.9921	2.79295	2.71131		upregulated
GRMZM2G176394	NA	Uncharacterized protein	7.54895	16.6906	17.0061	37.5199	58.8719	49.4546		upregulated
GRMZM2G051793	myb45	NA	0.865613	1.52687	1.96613	4.90535	4.68771	4.29097		upregulated
GRMZM2G140739	NA	Putative uncharacterized protein	17.5533	38.879	39.5601	15.0871	12.1548	8.25915		upregulated
GRMZM2G137582	ebf1	EIN3-binding F-box protein 1	4.23012	8.11022	9.54545	16.759	11.8539	13.4295		upregulated
GRMZM2G177150	NA	Uncharacterized protein	0.33017	0.31532	0.721394	3.25632	2.73692	1.73153		upregulated
GRMZM5G847615	NA	Uncharacterized protein	4.27357	8.67165	9.63279	6.07509	5.24829	5.05942		upregulated
GRMZM2G130477	NA	Uncharacterized protein	73.6452	134.871	166.261	65.3197	67.3035	73.6456		upregulated
GRMZM2G079263	NA	Polygalacturonase; Uncharacterized protein	9.87137	20.5763	22.2426	19	26.7561	29.5596		upregulated
GRMZM2G130790	NA	Uncharacterized protein	12.8352	22.3986	29.0068	10.7695	10.9341	12.2475		upregulated
GRMZM2G055219	NA	Uncharacterized protein	2.30218	4.15547	5.19175	6.19427	6.80943	5.92732		upregulated
GRMZM2G420713	NA	Uncharacterized protein	72.5635	125.836	163.797	82.4022	79.8097	86.0662		upregulated
GRMZM2G153274	NA	Uncharacterized protein	4.21713	10.2688	9.5244	6.63451	6.00418	5.59938		upregulated
GRMZM2G056247	NA	Putative cytochrome P450 superfamily protein; Uncharacterized protein	7.34378	17.1514	16.6182	24.4835	23.642	27.3503		upregulated
GRMZM2G411916	NA	NA	1.07839	0.822152	2.43463	9.69826	9.60355	10.5406		upregulated
GRMZM2G087769	NA	NA	5.0337	9.82099	11.4318	22.3386	22.6756	21.504		upregulated
GRMZM2G058900	NA	Uncharacterized protein	3.65142	6.25916	8.25651	7.50428	8.22243	8.579		upregulated
GRMZM5G826577	NA	Uncharacterized protein	5.51389	7.54483	12.6739	7.97103	7.96809	11.5906		upregulated
GRMZM2G374779	NA	Uncharacterized protein	1.33213	1.22063	3.03441	6.56918	5.44191	4.96144		upregulated
GRMZM5G820163	NA	NA	1.12831	0.929307	2.52203	6.23271	8.27923	6.27289		upregulated
GRMZM2G452142	NA	Uncharacterized protein	3.05519	2.93641	6.92748	10.7804	11.2095	14.8106		upregulated
GRMZM2G100497	NA	tRNA pseudouridine synthase	5.43192	7.80643	12.3445	13.4945	15.4027	16.703		upregulated
GRMZM2G154565	NA	NA	0.417728	0.800362	0.987682	2.869	1.77578	2.03252		upregulated
GRMZM2G100229	NA	Calmodulin binding protein; Uncharacterized protein	19.5558	22.9954	44.3966	25.9433	25.6264	24.784		upregulated
GRMZM5G813804	NA	Uncharacterized protein	28.3607	20.4904	64.3777	46.0927	39.2465	37.3627		upregulated
GRMZM2G173309	NA	Uncharacterized protein	10.3746	15.2288	23.5766	18.6364	17.939	17.0226		upregulated
GRMZM2G412150	NA	NA	0.460413	0.338666	1.05082	9.96706	10.2692	11.3524		upregulated
GRMZM2G703307	NA	Putative uncharacterized protein	4.2824	9.23478	9.78656	7.87156	7.60355	9.02931		upregulated
GRMZM2G060987	NA	Putative gltscr2-domain family protein; Uncharacterized protein	59.2764	73.5577	134.832	72.0622	75.9965	82.7143		upregulated
GRMZM2G047705	NA	Uncharacterized protein	4.41901	6.55562	9.99163	8.47098	7.93152	9.09435		upregulated
GRMZM2G134049	NA	Uncharacterized protein	1.46153	2.92999	3.29697	1.37394	1.06487	1.21068		upregulated
GRMZM2G153068	NA	Chaperone protein dnaJ	77.4195	132.68	176.223	59.9155	62.0564	70.466		upregulated
GRMZM2G055992	NA	Putative uncharacterized protein	4.60217	4.7559	10.495	14.3731	12.8028	13.0534		upregulated
GRMZM2G402309	NA	Putative regulator of chromosome condensation (RCC1) family protein	0.574648	0.398129	1.31118	7.23636	7.02091	6.84824		upregulated
GRMZM5G832740	NA	Protein yippee-like	22.5221	31.3846	51.3282	39.4042	39.5667	29.3644		upregulated
GRMZM2G042855	NA	NA	0.5436	0.984289	1.25289	0.703743	0.796045	0.727964		upregulated
GRMZM2G366659	trps9	Putative trehalose phosphatase/synthase family protein	4.62667	6.49749	10.5483	15.5204	18.951	22.4936		upregulated
GRMZM2G133781	NA	Uncharacterized protein	40.3136	290.218	91.8944	169.112	322.711	411.513		upregulated
GRMZM2G047376	NA	Uncharacterized protein	5.1811	11.7745	11.7631	12.4691	11.8341	11.2756		upregulated
GRMZM5G804323	NA	Oxygen-evolving enhancer protein 3-1	0.517032	0.950756	1.19002	1.19103	2.57505	5.84519		upregulated
GRMZM2G000231	NA	Uncharacterized protein	5.84497	11.6643	13.3662	10.7551	10.6466	10.5648		upregulated
GRMZM5G866910	NA	Uncharacterized protein	2.19544	3.08638	5.01567	4.02047	3.55882	3.08971		upregulated
GRMZM2G365162	NA	NA	2.29533	4.38847	5.24192	4.06605	2.69447	2.7075		upregulated
GRMZM2G432774	NA	NA	0.862797	0.653401	1.97712	10.5425	9.85833	9.32588		upregulated
GRMZM2G443655	NA	NA	30.6051	72.226	70.1514	7.25767	9.48297	9.94815		upregulated
GRMZM2G106017	NA	NA	1.38587	0.939714	3.19333	16.878	17.3066	17.1794		upregulated
GRMZM2G140587	NA	Putative nucleoside phosphatase GDA1/CD39 family protein	3.74537	7.32381	8.56583	7.62599	7.63798	8.2356		upregulated
GRMZM2G057176	NA	NA	0.751093	0.793507	1.74255	2.94814	2.6527	3.2547		upregulated
GRMZM2G092797	NA	Uncharacterized protein	1.42427	1.13977	3.30864	16.2275	16.8791	15.7672		upregulated
AC205886.3_FG001	NA	Putative ribosomal protein S4 (RPS4A) family protein	0.769678	1.44525	1.77618	3.62793	3.71209	3.58643		upregulated
GRMZM2G098557	sbp7	Squamosa promoter-binding protein-like (SBP domain) transcription factor family protein	3.70705	4.05693	8.53113	21.1883	21.5724	22.7194		upregulated
GRMZM2G356034	NA	Uncharacterized protein	7.3952	8.11522	16.9452	9.69375	9.4437	8.42161		upregulated
GRMZM2G001895	NA	Uncharacterized protein	4.54558	7.68131	10.4211	13.5716	13.6113	14.1065		upregulated
GRMZM2G171912	bzip122	Putative bZIP transcription factor superfamily protein	24.0347	34.913	55.2401	60.6334	42.9816	65.1715		upregulated
GRMZM2G041831	NA	Uncharacterized protein	2.64747	5.05469	6.05963	6.2203	6.8553	7.29693		upregulated
GRMZM2G007810	NA	Uncharacterized protein	4.42765	6.50831	10.1888	16.001	15.7046	17.7695		upregulated
GRMZM2G094050	NA	Sarcoplasmic reticulum histidine-rich calcium-binding protein isoform 1; Sarcoplasmic reticulum histidine-rich calcium-binding protein isoform 2; Uncharacterized protein	22.8316	40.4209	52.4984	32.8983	34.299	41.5393		upregulated
GRMZM2G162409	glk15	Uncharacterized protein	5.69277	9.36364	13.0896	11.1196	12.6711	12.6902		upregulated
GRMZM2G007675	NA	Uncharacterized protein	10.6289	21.4804	24.4632	28.7964	34.5012	35.5423		upregulated
GRMZM2G340933	NA	NA	5.8898	8.30106	13.5218	10.1672	9.8978	9.12355		upregulated
GRMZM2G066485	pld13	Phospholipase D family protein	1.7222	2.67033	3.95456	3.55314	4.30079	4.83756		upregulated
GRMZM2G026223	zag6	MADS-box transcription factor 56	2.5349	4.70588	5.81587	5.11764	6.9427	8.46423		upregulated
AC200753.3_FG003	NA	NA	1.43116	1.64051	3.32693	1.4145	1.12827	0.932756		upregulated
GRMZM2G430680	NA	Putative glycosyl transferase family protein	13.3641	23.7768	30.8532	34.5324	32.3678	31.9923		upregulated
GRMZM2G026065	NA	Uncharacterized protein	11.8176	15.0096	27.3283	25.4772	17.9012	19.5799		upregulated
GRMZM2G051179	NA	Uncharacterized protein	4.41626	5.05952	10.226	14.4773	13.7771	12.7529		upregulated
GRMZM2G319307	NA	Putative leucine-rich repeat receptor-like protein kinase family protein	0.187092	0.208979	0.424409	1.48785	1.14341	1.37224		upregulated
GRMZM2G030744	bhlh168	Uncharacterized protein	7.07729	10.4933	16.3573	9.18319	9.3446	8.0117		upregulated
GRMZM2G033641	NA	Putative patellin family protein; Uncharacterized protein	9.15174	24.1053	21.1659	30.2155	31.2327	27.7613		upregulated
GRMZM2G428096	cap2	NA	7.05418	5.11629	16.3425	79.7894	59.3509	59.7496		upregulated
GRMZM2G051174	NA	Uncharacterized protein	7.52308	13.6214	17.4981	12.4116	13.1025	13.5924		upregulated
AC208897.3_FG004	NA	NA	4.77969	24.8615	11.049	38.4578	92.6795	129.519		upregulated
GRMZM2G145930	NA	NA	1.92387	3.79759	4.45899	1.52818	1.69176	2.10643		upregulated
GRMZM2G162082	NA	Uncharacterized protein	0.364787	0.622878	0.815076	1.06939	0.909347	1.13943		upregulated
GRMZM2G111846	NA	Uncharacterized protein	11.1491	17.5749	25.852	25.4097	26.714	27.4846		upregulated
GRMZM2G053199	NA	Putative serine/threonine protein phosphatase superfamily protein	4.61444	2.48723	10.6832	25.154	31.8065	36.9438		upregulated
GRMZM2G063263	NA	Putative uncharacterized protein	14.9589	25.4703	34.723	16.5582	14.1833	13.6266		upregulated
GRMZM2G403151	NA	Uncharacterized protein	0.997659	1.60266	2.3045	4.77958	6.38459	6.98102		upregulated
GRMZM2G476230	NA	Uncharacterized protein	7.58052	15.6219	17.5874	11.6875	9.57813	14.1943		upregulated
GRMZM2G178279	NA	Putative inositol polyphosphate phosphatase (Synaptogenin-like) family protein	0.796614	0.782982	1.82634	2.39167	1.83352	2.27295		upregulated
GRMZM2G134502	NA	Fiber annexin; Uncharacterized protein	0.430765	0.702284	0.983073	1.4784	1.43067	1.50359		upregulated
GRMZM2G163717	NA	Uncharacterized protein	1.51744	3.07442	3.53151	3.26476	2.6731	3.2409		upregulated
GRMZM2G438007	brl3	Putative leucine-rich repeat receptor-like protein kinase family protein	0.727436	1.1618	1.68724	2.92773	2.66245	2.59076		upregulated
GRMZM2G129114	NA	Uncharacterized protein	2.01815	8.93574	4.68955	12.2322	14.581	20.9973		upregulated
GRMZM2G143377	NA	Uncharacterized protein	2.15789	3.0612	4.9898	3.45505	2.91144	2.4506		upregulated
GRMZM2G078178	NA	Uncharacterized protein	11.5728	29.6428	26.9426	12.7883	13.4811	15.245		upregulated
GRMZM2G059325	NA	Transmembrane protein 18	38.9135	69.7741	90.6292	47.0192	44.2261	41.7629		upregulated
GRMZM6G056015	NA	Seven-transmembrane-domain protein 1; Uncharacterized protein	1.28432	8.67973	2.95947	4.6552	5.05068	7.80507		upregulated
GRMZM2G046262	NA	Uncharacterized protein	3.68553	1.0971	8.63669	5.59822	2.87869	2.96836		upregulated
GRMZM2G472266	NA	Uncharacterized protein	3.74103	10.1302	8.72265	6.29654	6.62783	13.2307		upregulated
GRMZM2G130432	NA	Uncharacterized protein	2.39932	4.77985	5.57629	4.68824	6.62385	6.29338		upregulated
GRMZM2G053916	NA	Uncharacterized protein	26.4196	49.1771	61.7393	40.3048	29.1612	32.9073		upregulated
GRMZM2G163658	NA	Uncharacterized protein	6.85954	10.339	16.0762	13.7498	13.512	12.8619		upregulated
GRMZM2G168474	czog1	Cis-zeatin O-glucosyltransferase 1	6.83194	8.45171	16.0001	35.5333	46.7594	55.2715		upregulated
GRMZM2G306357	c3h2	C3H-type transcription factor	2.20059	4.21432	5.17396	5.6099	5.27182	5.68083		upregulated
GRMZM2G095141	NA	Hydroxymethylglutaryl-CoA lyase isoform 1; Hydroxymethylglutaryl-CoA lyase isoform 2; Uncharacterized protein	5.76181	10.9269	13.4572	10.3878	13.316	14.9488		upregulated
GRMZM2G016894	NA	Uncharacterized protein	35.1375	53.6601	82.3331	43.0314	41.1239	45.231		upregulated
GRMZM2G081406	arftf15	Uncharacterized protein	7.61581	8.29721	17.8445	42.5506	39.651	41.1076		upregulated
GRMZM2G164308	NA	ABA-induced protein; ABA-induced protein isoform 1; ABA-induced protein isoform 2	1.01777	0.598411	2.35466	1.78948	1.65397	1.31761		upregulated
GRMZM2G564586	NA	NA	0.44677	0.687366	1.04215	1.52338	1.67466	1.86907		upregulated
GRMZM2G149422	NA	Uncharacterized protein	63.9103	111.954	149.739	100.317	96.4679	140.084		upregulated
GRMZM2G150319	NA	Uncharacterized protein	32.0279	47.7294	75.0716	101.99	74.5338	78.1766		upregulated
GRMZM2G057380	NA	NA	3.19197	4.09117	7.52196	13.8427	11.7278	10.3529		upregulated
GRMZM2G151496	NA	Uncharacterized protein	13.8806	26.2754	32.5662	40.812	26.9365	18.5837		upregulated
GRMZM2G480074	NA	Uncharacterized protein	1.25009	1.15309	2.96797	3.78468	4.63776	4.2633		upregulated
GRMZM2G142620	NA	Uncharacterized protein	0.673948	0.491918	1.58812	3.3479	2.60131	2.52361		upregulated
GRMZM2G301098	mbd119	NA	2.14708	3.78338	5.03487	3.83374	3.70249	3.73982		upregulated
GRMZM2G157332	NA	Coiled-coil domain-containing protein 25; Uncharacterized protein	21.9058	43.6469	51.7131	31.4041	35.4057	40.1552		upregulated
GRMZM2G120951	NA	Uncharacterized protein	1.0011	0.779355	2.33898	8.90206	9.5468	8.80372		upregulated
GRMZM2G067789	NA	NA	16.7371	39.9111	39.5117	30.108	29.1443	32.8447		upregulated
GRMZM2G040424	NA	Peroxisomal membrane protein PMP22	9.81244	25.1384	23.1572	13.6449	14.8303	12.7935		upregulated
GRMZM2G070126	NA	Uncharacterized protein	0.247208	0.197891	0.607291	12.0963	11.0477	10.2088		upregulated
GRMZM2G050080	NA	NA	39.4622	64.9294	93.1959	37.7004	20.6274	16.5918		upregulated
GRMZM2G078995	NA	NA	0.908704	1.21741	2.15294	6.30526	5.30749	6.16502		upregulated
GRMZM2G703749	NA	Uncharacterized protein	4.75921	9.2466	11.2986	7.62204	6.53388	5.80905		upregulated
GRMZM2G128929	ldh1	L-lactate dehydrogenase	8.77876	37.0783	20.7618	22.2784	42.8485	52.207		upregulated
GRMZM2G136624	NA	Uncharacterized protein	9.2393	15.6114	21.8447	10.9405	11.3202	11.4355		upregulated
GRMZM2G099036	NA	Uncharacterized protein	3.01888	6.75669	7.14824	9.98026	6.23018	7.17851		upregulated
GRMZM2G159016	NA	Uncharacterized protein	6.08794	9.36003	14.3836	13.5347	12.5247	13.239		upregulated
GRMZM2G143211	atg18d	Uncharacterized protein	6.31204	9.3454	14.9584	16.882	17.2695	20.4762		upregulated
GRMZM2G091696	NA	Disease resistance gene analog PIC11-1	0.17116	0.159529	0.417823	2.00654	1.95223	1.69722		upregulated
GRMZM2G104294	NA	NADPH--cytochrome P450 reductase	26.9188	42.8803	63.8214	60.3881	58.0296	58.9603		upregulated
GRMZM2G092959	NA	Uncharacterized protein	18.5591	33.2136	44.0292	33.4644	35.9248	36.5028		upregulated
GRMZM2G420684	NA	Uncharacterized protein	2.97506	4.18635	7.03166	5.64544	4.87604	4.76526		upregulated
GRMZM5G882078	NA	Uncharacterized protein	2.84955	2.45289	6.74956	14.7181	28.9598	29.0889		upregulated
GRMZM2G087955	myb139	Uncharacterized protein	2.75303	6.57953	6.53467	11.1266	6.12689	9.31385		upregulated
GRMZM5G897776	NA	NA	10.2528	18.4989	24.2925	9.86809	7.44801	6.30863		upregulated
GRMZM2G098298	ccp1	Cysteine proteinase 1	67.3347	93.3938	160.063	227.921	130.055	227.977		upregulated
AC233945.1_FG003	NA	Transparent testa 12 protein	6.58312	9.60974	15.6108	19.9941	22.2533	25.571		upregulated
GRMZM2G034013	NA	30S ribosomal protein S31	31.4154	65.5136	74.788	42.3612	31.4225	33.5084		upregulated
GRMZM2G115280	NA	NA	0.166033	0.0442458	0.423452	3.94338	4.51202	4.95681		upregulated
GRMZM2G010664	NA	Selenium-binding protein-like	1.68593	3.25959	4.00751	2.29487	1.85342	2.04674		upregulated
GRMZM2G428035	NA	Uncharacterized protein	2.339	3.54366	5.57051	8.65862	10.9237	9.2257		upregulated
GRMZM2G054224	NA	Uncharacterized protein	4.50648	9.40358	10.7705	3.87845	5.35864	9.05884		upregulated
GRMZM2G134027	NA	Armadillo/beta-catenin-like repeat family protein	9.21039	16.2503	22.0253	19.8931	19.7368	23.8352		upregulated
GRMZM2G077356	iaa21	Uncharacterized protein	65.1323	105.7	155.554	134.389	113.555	77.6222		upregulated
GRMZM2G049159	gras67	Uncharacterized protein	7.31616	9.48979	17.5328	18.091	20.7802	27.0711		upregulated
GRMZM2G474119	NA	Uncharacterized protein	44.6733	80.5298	106.722	168.51	159.451	187.316		upregulated
GRMZM2G104262	pzb00093	Cryptochrome 2	0.66477	0.954643	1.6027	2.98117	2.37246	2.37602		upregulated
GRMZM2G139691	NA	Uncharacterized protein	4.27675	7.71055	10.2003	5.3045	4.0682	4.75687		upregulated
GRMZM2G087507	NA	Aldose reductase	0.734635	0.580779	1.77724	0.994411	0.545088	6.12588		upregulated
GRMZM2G566804	NA	Uncharacterized protein	13.3938	27.3806	32.1219	12.1689	13.3726	14.2683		upregulated
GRMZM2G113098	gata16	NA	1.59358	2.70316	3.84315	3.44022	1.63527	1.94929		upregulated
GRMZM2G008226	trps4	NA	5.70164	9.45809	13.6584	19.1146	20.3683	19.7248		upregulated
GRMZM2G399644	NA	NA	3.02712	4.24745	7.17659	15.3486	16.8194	18.0758		upregulated
GRMZM2G028036	NA	Uncharacterized protein	2.40647	3.59568	5.75688	7.81332	11.0307	12.8685		upregulated
AC216870.3_FG005	NA	Uncharacterized protein	2.78499	2.08299	6.66138	18.4661	20.1776	18.6252		upregulated
GRMZM2G089640	arftf22	Uncharacterized protein	1.13462	1.24192	2.70152	9.10876	7.63424	7.13959		upregulated
GRMZM2G077769	NA	Uncharacterized protein	29.3046	40.0312	70.2348	62.9996	54.2409	58.9482		upregulated
GRMZM2G531719	NA	NA	3.50848	4.00586	8.44316	5.5356	3.25466	1.73691		upregulated
GRMZM2G145816	NA	Uncharacterized protein	7.05558	8.06499	16.899	12.8681	12.6103	14.2726		upregulated
GRMZM2G026922	NA	Uncharacterized protein	2.34708	1.83817	5.66425	7.94006	5.45159	6.5515		upregulated
GRMZM2G467799	syd1	Uncharacterized protein	11.1079	19.0889	26.7125	43.9519	43.7648	40.5936		upregulated
GRMZM2G095598	col11	NA	4.17587	6.35413	10.005	13.6846	17.1449	15.81		upregulated
GRMZM2G476107	NA	Angustifolia	0.720642	0.814641	1.75711	4.41751	4.62317	3.97595		upregulated
GRMZM2G082191	NA	NA	3.64017	5.16233	8.76829	16.0036	20.1307	21.0786		upregulated
GRMZM2G136412	NA	Uncharacterized protein	1.78418	3.08354	4.26984	3.19285	2.86726	4.19558		upregulated
GRMZM2G126496	NA	Uncharacterized protein	0.839169	1.05777	2.01549	0.0637116	0.0669425	0.0456694		upregulated
AC217358.3_FG011	NA	Uncharacterized protein	24.0528	32.8594	57.8966	45.759	50.7187	57.5985		upregulated
GRMZM2G175504	NA	NA	3.46469	4.16735	8.34048	7.75245	8.09391	6.85259		upregulated
GRMZM2G146760	NA	Uncharacterized protein	2.81881	3.6917	6.75156	10.8299	11.2867	9.03939		upregulated
GRMZM2G139565	NA	Uncharacterized protein	12.8612	11.8696	30.9915	29.6422	29.1201	27.4389		upregulated
GRMZM2G155357	NA	Uncharacterized protein	15.9479	26.0978	38.4199	29.7052	35.4796	38.3745		upregulated
GRMZM2G056645	NA	Uncharacterized protein	4.29208	7.26413	10.3437	13.478	13.4675	12.3715		upregulated
GRMZM2G104325	mha3	Uncharacterized protein	18.6703	31.8665	45.059	60.2218	63.5155	97.7912		upregulated
AC208897.3_FG003	NA	Uncharacterized protein	1.4552	2.81477	3.54785	2.79616	2.45539	2.23007		upregulated
GRMZM2G176289	bhlh11	Putative HLH DNA-binding domain superfamily protein; Uncharacterized protein	0.910303	0.876961	2.20267	2.19447	1.3434	0.93547		upregulated
GRMZM2G176489	wrky56	NA	1.81901	8.08226	4.33641	12.1053	41.5532	29.8295		upregulated
GRMZM2G082916	NA	NA	3.23375	5.54904	7.78801	12.0366	11.8856	14.1891		upregulated
GRMZM2G031568	AY110297	NA	2.34309	4.63278	5.64871	10.2897	6.3248	11.5289		upregulated
GRMZM2G373849	NA	NA	1.77393	1.27924	4.32452	32.6292	32.1387	32.3862		upregulated
AC225176.2_FG003	NA	Uncharacterized protein	16.8259	49.3391	40.6375	26.0781	28.6696	30.7592		upregulated
GRMZM2G164862	NA	Putative uncharacterized protein	8.78816	24.1454	21.3157	7.52983	6.67248	7.02826		upregulated
GRMZM2G164743	NA	Uncharacterized protein	4.64655	7.63791	11.257	28.6271	30.8328	29.6554		upregulated
GRMZM2G063069	NA	ATP binding protein; Uncharacterized protein	34.0405	63.1863	82.576	82.724	83.8081	119.206		upregulated
GRMZM2G024592	NA	Uncharacterized protein	0.636318	0.437891	1.52556	4.10829	4.47165	4.40113		upregulated
GRMZM2G150524	NA	Uncharacterized protein	2.5842	4.05704	6.21212	3.18498	2.47879	2.05798		upregulated
GRMZM2G090693	NA	NA	1.75237	1.85424	4.28321	6.26835	4.22078	4.02178		upregulated
GRMZM2G405503	NA	Uncharacterized protein	1.40694	0.913885	3.37796	11.4848	16.7357	28.031		upregulated
GRMZM2G110306	NA	NA	0.288599	0.309728	0.745141	3.72141	4.16796	3.2384		upregulated
GRMZM2G037627	NA	RING-H2 finger protein ATL5F	3.62362	5.2089	8.71926	8.07182	7.54024	10.5649		upregulated
GRMZM2G056996	NA	NA	1.3139	2.60316	3.19799	2.37523	2.32331	2.71743		upregulated
GRMZM2G050435	NA	NA	3.86029	8.97228	9.41671	11.0031	10.9403	14.3294		upregulated
GRMZM2G402584	NA	NA	2.42997	3.38021	5.9297	3.55011	2.9412	1.9212		upregulated
GRMZM2G156356	NA	Maltose excess protein 1-like	6.9413	7.67795	16.9095	17.3787	16.4233	11.144		upregulated
GRMZM2G354696	NA	Uncharacterized protein	0.523093	0.389837	1.2691	16.0487	14.4374	15.1319		upregulated
GRMZM2G321153	NA	Uncharacterized protein	0.992827	2.23455	2.40646	3.69966	4.6972	4.11562		upregulated
GRMZM2G077415	NA	NA	63.1743	152.942	154.156	130.893	128.71	126.911		upregulated
GRMZM5G840538	NA	NA	0.779165	1.02993	1.93976	1.67156	1.66022	2.79307		upregulated
GRMZM2G432128	idh1	Isocitrate dehydrogenase NADP]	39.6458	101.878	96.7938	77.2785	63.3301	79.1357		upregulated
GRMZM2G141873	NA	Uncharacterized protein	5.12966	9.87136	12.5811	15.0623	14.1372	14.2931		upregulated
GRMZM2G154578	NA	Uncharacterized protein	153.941	123.526	375.664	258.254	244.719	208.868		upregulated
GRMZM2G128179	NA	Uncharacterized protein	5.07983	7.09282	12.4157	15.0577	27.3938	29.0309		upregulated
GRMZM2G005103	NA	Uncharacterized protein	7.42594	17.0184	18.0617	9.00457	8.71369	8.635		upregulated
GRMZM2G169699	NA	Uncharacterized protein	2.87484	5.49989	7.00583	5.86187	3.54719	5.88817		upregulated
GRMZM2G096480	NA	Uncharacterized protein	3.22021	5.40001	7.90835	5.00555	4.90562	6.63736		upregulated
GRMZM2G033226	NA	NA	1.03708	0.983189	2.60376	18.3376	19.1312	16.4733		upregulated
GRMZM2G469771	NA	Uncharacterized protein	5.96244	14.5802	14.6523	5.27023	4.70283	3.90205		upregulated
GRMZM2G170148	mybr86	DNA binding protein; Putative MYB DNA-binding domain superfamily protein; Uncharacterized protein	4.53835	8.54506	11.1053	5.84583	6.24213	4.79386		upregulated
GRMZM2G102059	abi12	NA	1.34726	2.35394	3.27181	2.66319	2.58943	3.72356		upregulated
GRMZM2G128992	NA	Uncharacterized protein	0.233308	0.387105	0.584921	1.64641	2.87807	3.15558		upregulated
GRMZM2G321033	NA	NA	0.272959	0.567991	0.689472	1.57288	1.57739	1.95322		upregulated
GRMZM2G159399	arftf17	Uncharacterized protein	6.02655	9.05397	14.8983	52.9637	64.5888	51.6895		upregulated
GRMZM2G076276	NA	Uncharacterized protein	6.47191	9.35017	15.8703	11.1836	9.45453	9.47688		upregulated
GRMZM2G137869	ofp37	Plant-specific domain TIGR01568 family; Plant-specific domain TIGR01568 family protein; Uncharacterized protein	1.38427	3.50576	3.45491	3.60077	4.82009	3.57385		upregulated
GRMZM2G134396	NA	Uncharacterized protein	32.2399	52.6916	79.2562	67.7173	75.1801	88.8479		upregulated
GRMZM2G440537	NA	NA	0.374056	0.658137	0.935301	0.883295	0.804264	0.898069		upregulated
GRMZM2G005461	NA	Uncharacterized protein	1.69164	5.60379	4.11323	0.964442	1.04264	1.03343		upregulated
GRMZM2G118022	NA	Uncharacterized protein	2.1824	3.92139	5.3887	6.85532	6.16857	5.78845		upregulated
GRMZM2G099745	NA	Nitrate-induced NOI protein; Uncharacterized protein	34.5227	89.2299	84.8098	62.8329	67.8816	80.3723		upregulated
GRMZM2G011800	NA	NA	0.285607	0.220539	0.717049	5.48633	6.32542	4.9742		upregulated
GRMZM2G180166	NA	Uncharacterized protein	0.230607	0.132496	0.576599	2.60006	2.56212	2.75392		upregulated
GRMZM2G440313	NA	Uncharacterized protein	2.59234	6.02996	6.41052	4.89114	5.7353	9.65483		upregulated
GRMZM2G005886	NA	Uncharacterized protein	1.45526	3.38625	3.55535	3.74295	1.4244	4.25531		upregulated
GRMZM2G022662	NA	Elongation factor P	47.9449	101.485	118.342	22.12	23.2706	24.9034		upregulated
GRMZM2G406746	NA	NA	0.768045	0.954025	1.86568	2.87597	2.63315	2.98723		upregulated
GRMZM2G104608	NA	Uncharacterized protein	2.75166	5.23453	6.82385	4.83483	4.10394	4.21738		upregulated
GRMZM2G120410	NA	NA	1.09652	1.21761	2.72077	17.9844	18.3147	17.3374		upregulated
GRMZM2G099270	NA	NA	1.05552	1.47068	2.62863	9.80889	7.4907	9.55863		upregulated
GRMZM2G051114	NA	NA	0.435987	1.07942	1.08838	0.254922	0.23128	0.234227		upregulated
GRMZM5G803381	NA	Uncharacterized protein	9.94042	22.15	24.6179	7.1358	6.5764	6.49191		upregulated
GRMZM2G022188	NA	Putative coatomer beta subunit family protein	0.227138	0.272682	0.551186	8.12336	8.02746	8.52805		upregulated
GRMZM2G042040	NA	Uncharacterized protein	29.1242	73.6419	72.2136	18.1026	16.8517	32.071		upregulated
GRMZM2G412492	phd19	NA	0.337298	0.307758	0.845737	6.38014	5.45844	4.99955		upregulated
GRMZM2G099820	NA	NA	0.889731	1.39045	2.2006	1.34202	0.903566	0.952124		upregulated
GRMZM2G508434	NA	Uncharacterized protein	1.31634	2.41549	3.24695	1.26572	0.954132	1.07731		upregulated
GRMZM2G095331	NA	Putative uncharacterized protein	2.78982	3.62358	6.92348	2.48353	1.46673	0.930908		upregulated
GRMZM2G302604	NA	Uncharacterized protein	6.42832	25.9212	15.9114	54.0899	39.5953	62.8492		upregulated
GRMZM2G112278	NA	Uncharacterized protein	2.2337	3.89719	5.5717	0.69813	0.424347	0.512914		upregulated
GRMZM2G175661	NA	Putative zinc finger protein	5.87932	11.4344	14.6546	10.7766	9.85745	9.92687		upregulated
GRMZM5G877077	NA	Uncharacterized protein	2.50639	5.0688	6.29319	4.02492	4.21884	3.60859		upregulated
AC152495.1_FG017	NA	Uncharacterized protein	0.30733	0.392567	0.744402	1.16766	1.35612	1.33936		upregulated
GRMZM2G077293	rtl2	Uncharacterized protein	2.38092	4.21924	5.96168	4.00823	3.30207	3.14739		upregulated
GRMZM2G128333	NA	Uncharacterized protein	5.84637	10.6755	14.5612	9.17277	8.61145	8.7394		upregulated
GRMZM5G817934	NA	NA	19.3668	36.8192	48.3377	10.3518	9.78551	11.4827		upregulated
GRMZM2G323415	NA	Uncharacterized protein	1.22289	0.270406	3.01771	4.6868	13.089	10.6375		upregulated
AC207628.4_FG011	NA	Uncharacterized protein	7.73102	8.23045	19.3406	14.1056	13.1226	11.9171		upregulated
GRMZM2G103526	NA	Acid phosphatase 1; Uncharacterized protein	26.5346	58.9864	66.2851	31.6566	29.3341	29.0173		upregulated
GRMZM5G841343	NA	Uncharacterized protein	184.765	297.769	461.609	59.6635	54.9816	205.532		upregulated
GRMZM2G024551	NA	Putative uncharacterized protein	11.5828	60.6292	28.9029	16.5056	14.5019	19.1866		upregulated
GRMZM2G103647	bzip17	Light-inducible protein CPRF-2; Putative bZIP transcription factor superfamily protein; Uncharacterized protein	19.8001	69.6526	49.6007	48.5794	38.1325	28.3873		upregulated
GRMZM2G015277	NA	NA	1.01341	0.770338	2.54716	28.5577	28.4202	23.6168		upregulated
GRMZM2G384439	NA	Putative leucine-rich repeat receptor-like protein kinase family protein	13.9919	19.9225	35.0126	42.792	55.4073	56.6017		upregulated
GRMZM2G126338	NA	Uncharacterized protein	15.2726	31.718	38.3704	21.4543	20.625	21.2655		upregulated
GRMZM2G062129	NA	ATA15 protein	2.82094	5.67165	7.08391	18.0544	8.67414	8.85921		upregulated
GRMZM2G390896	NA	Putative CBL-interacting protein kinase family protein; Uncharacterized protein	0.189103	0.402756	0.451094	1.43181	3.3783	4.16661		upregulated
GRMZM2G333042	NA	Putative uncharacterized protein	5.75539	12.6244	14.4078	3.01777	2.87783	3.87695		upregulated
GRMZM2G174048	NA	Copper ion binding protein	0.566369	0.478425	1.40093	3.47109	6.53319	6.0013		upregulated
GRMZM2G136859	hma1	Metal ion binding protein	4.42726	6.86986	11.0966	7.58957	10.2652	7.51522		upregulated
AC205471.4_FG008	NA	Uncharacterized protein	5.83095	8.75244	14.6779	3.19132	1.7624	0.6346		upregulated
GRMZM5G887068	umc1457	Universal stress protein family protein	13.7219	17.2531	34.5091	48.1538	43.5225	29.1822		upregulated
GRMZM2G465383	NA	SAUR25-auxin-responsive SAUR family member	6.96388	6.49225	17.4944	13.9998	6.35846	6.53526		upregulated
GRMZM5G873287	NA	NA	47.1721	78.839	118.97	39.7366	40.144	37.5415		upregulated
GRMZM5G804328	NA	Uncharacterized protein	35.9869	62.8418	90.7393	14.3741	17.3695	17.1001		upregulated
GRMZM2G071157	NA	Pollen-specific kinase partner protein; Uncharacterized protein	0.76337	0.637528	1.95848	3.37262	2.65497	2.56987		upregulated
GRMZM2G420801	etr2	Ethylene receptor; Ethylene receptor homologue; Ethylene receptor-like protein	6.30326	10.6385	15.9396	17.2525	18.5937	22.6863		upregulated
GRMZM2G163883	NA	Uncharacterized protein	1.19009	2.28802	3.01266	4.83745	5.56971	3.7357		upregulated
GRMZM2G178079	gst37	Glutathione S-transferase GSTU6	7.44355	18.6421	18.8127	25.6807	23.0577	21.762		upregulated
GRMZM2G020081	NA	PseudoARR-B transcription factor; Two-component response regulator-like PRR1	2.06696	3.16592	5.23097	6.61147	6.12533	9.23142		upregulated
GRMZM2G144890	NA	Uncharacterized protein	3.70741	7.59544	9.41062	11.6847	10.3823	12.5138		upregulated
GRMZM2G156684	NA	Uncharacterized protein	1.25587	1.66233	3.17552	10.198	20.3905	30.1074		upregulated
GRMZM2G483889	NA	NA	0.556175	0.6959	1.42956	1.26092	1.07497	1.0195		upregulated
GRMZM5G848608	NA	Uncharacterized protein	14.9967	32.4443	38.0928	21.2671	26.0488	27.2586		upregulated
GRMZM2G170567	NA	NA	0.833923	0.450724	2.15803	17.0369	15.8006	16.6419		upregulated
GRMZM2G056988	NA	Putative uncharacterized protein	0.126715	0.307326	0.323875	0.438856	0.497053	0.483271		upregulated
GRMZM5G855337	NA	Uncharacterized protein	12.1936	13.6148	31.0073	23.6129	17.0301	14.6976		upregulated
GRMZM2G345840	NA	Uncharacterized protein	9.12646	21.3065	23.1413	17.5855	20.8413	23.4953		upregulated
GRMZM5G812228	NA	ACS-like protein; Putative AMP-dependent synthetase and ligase superfamily protein	4.15813	16.8493	10.5681	23.8198	37.3011	46.4824		upregulated
GRMZM2G328988	NA	Uncharacterized protein	3.43424	5.74048	8.74555	14.1427	13.2291	15.1151		upregulated
GRMZM2G356178	NA	NA	1.29058	1.74866	3.27918	4.50717	3.3154	4.40156		upregulated
GRMZM2G073567	NA	Uncharacterized protein	35.7075	43.9216	90.8396	51.8303	50.5443	120.748		upregulated
GRMZM2G050684	NA	CBS domain containing protein	5.39074	10.5155	13.7143	10.4103	9.26338	13.1339		upregulated
GRMZM2G055809	NA	Uncharacterized protein	4.93598	7.31205	12.5006	8.01309	8.70214	7.05674		upregulated
GRMZM5G823004	NA	Uncharacterized protein	12.9667	18.053	32.9793	44.8565	40.5158	47.7337		upregulated
GRMZM2G177923	NA	Uncharacterized protein	6.46027	13.8744	16.4706	20.6981	16.972	16.3357		upregulated
GRMZM2G435445	tubtf5	Uncharacterized protein	11.4042	21.5444	29.056	22.8664	26.2935	32.8259		upregulated
GRMZM2G041770	NA	NA	1.88177	3.04624	4.81424	3.78094	3.82851	3.83958		upregulated
GRMZM2G057243	wc1	9;10-9;10 carotenoid cleavage dioxygenase 1; Uncharacterized protein; White cap1	4.43464	8.2475	11.3243	15.7665	13.3856	18.2858		upregulated
GRMZM2G047777	NA	F-box domain containing protein; Uncharacterized protein	4.05673	6.08061	10.3056	5.63955	6.09258	6.61816		upregulated
GRMZM2G097987	NA	Putative nucleoside phosphatase GDA1/CD39 family protein	4.95818	10.6748	12.5616	8.62934	10.4642	11.2501		upregulated
GRMZM2G160463	NA	Uncharacterized protein	15.317	23.5616	39.0525	32.9765	24.066	35.6741		upregulated
GRMZM2G009025	NA	Uncharacterized protein	5.78732	5.84607	14.7823	2.28017	2.49651	1.04413		upregulated
GRMZM2G459820	NA	NA	1.80684	2.26851	4.61051	4.55507	4.23139	3.12366		upregulated
GRMZM2G108668	NA	Uncharacterized protein	1.96548	2.57379	5.00927	3.80134	5.10847	4.90577		upregulated
GRMZM2G467640	NA	Uncharacterized protein	1.87392	4.3216	4.76414	4.75485	7.66664	8.88793		upregulated
GRMZM2G102560	NA	Uncharacterized protein	12.1228	20.1143	30.899	32.8795	29.3499	28.9879		upregulated
GRMZM2G039857	NA	Uncharacterized protein	5.07863	8.06943	12.9412	8.06023	7.59685	8.74708		upregulated
GRMZM2G075117	cyc13	Uncharacterized protein	22.2967	41.7616	57.168	57.3958	56.3812	48.0524		upregulated
GRMZM2G027862	NA	Uncharacterized protein	24.4474	51.1705	62.6885	16.2358	22.9938	21.964		upregulated
AC203966.5_FG003	NA	Receptor protein kinase-like protein	8.50768	15.672	21.736	10.7802	8.04245	10.2143		upregulated
GRMZM2G117465	NA	Uncharacterized protein	1.56776	2.14152	4.02821	4.7844	3.32975	3.68267		upregulated
GRMZM2G387890	syd1	Uncharacterized protein	0.272457	0.222916	0.695082	30.2865	30.6607	28.7533		upregulated
GRMZM2G177894	NA	NA	0.75404	1.52056	1.93342	2.2753	1.71188	1.89811		upregulated
GRMZM2G087600	NA	Uncharacterized protein	52.2006	82.523	134.182	46.1205	46.8204	48.629		upregulated
GRMZM5G850019	NA	Uncharacterized protein	25.8449	49.0723	66.4788	33.0587	26.8073	26.3419		upregulated
GRMZM2G089231	NA	Uncharacterized protein	13.683	20.4462	35.1746	35.8116	28.0098	29.1852		upregulated
GRMZM2G124602	NA	PPR-816	0.448576	0.493078	1.14421	3.82002	3.0756	3.27057		upregulated
GRMZM2G075002	NA	CBL-interacting serine/threonine-protein kinase 1	1.82821	2.95197	4.70134	10.1431	27.0875	30.6386		upregulated
GRMZM2G125943	hk6	Putative histidine kinase family protein	0.997316	1.89209	2.55295	4.27509	3.71168	3.68034		upregulated
GRMZM2G100524	NA	Uncharacterized protein	1.10438	0.997018	2.8064	4.0548	6.23458	4.84838		upregulated
GRMZM2G082894	NA	Uncharacterized protein	8.01229	11.9557	20.7038	12.0863	8.76417	5.87205		upregulated
AC235541.1_FG002	NA	Uncharacterized protein	7.89838	13.0098	20.3138	16.6253	16.2492	17.5016		upregulated
GRMZM2G031001	nactf11	NA	30.6046	31.206	79.094	211.061	204.764	198.555		upregulated
GRMZM2G036916	NA	Uncharacterized protein	6.08284	11.4459	15.7458	15.5041	13.724	13.8536		upregulated
GRMZM2G126239	hb46	Homeobox-leucine zipper protein ATHB-4	18.3838	37.8322	47.6263	27.1602	19.6556	17.2209		upregulated
GRMZM5G824439	NA	NA	0.470856	0.32354	1.22186	12.8667	13.3146	11.2355		upregulated
GRMZM2G141911	NA	NA	4.24955	0.566554	11.0634	25.5191	44.3575	32.7526		upregulated
GRMZM2G097995	NA	Uncharacterized protein	3.05167	4.25008	7.89022	6.39033	8.23188	7.37792		upregulated
GRMZM2G391815	NA	NA	3.90823	6.92761	10.1636	24.3372	47.4929	84.072		upregulated
AC190933.3_FG004	NA	NA	2.60267	10.1587	6.79288	5.87878	24.6621	37.5033		upregulated
GRMZM2G177412	gtr1	Glutamyl-tRNA reductase	2.39429	4.06005	6.25041	7.98934	6.03121	6.85763		upregulated
GRMZM2G098088	NA	NA	10.0212	9.21167	26.1338	21.6115	26.7846	32.1922		upregulated
GRMZM2G439201	NA	Elongation factor 1-beta; Uncharacterized protein	186.541	342.51	486.96	219.953	213.725	234.506		upregulated
GRMZM2G053047	NA	NA	1.64345	3.14984	4.29195	4.9938	5.8739	4.60871		upregulated
GRMZM2G070271	umc2230	NA	0.566468	1.68441	1.46405	2.73931	3.19135	5.58118		upregulated
AC196465.3_FG006	ddt5	Uncharacterized protein	0.414051	0.359319	1.06216	5.7373	5.30067	5.37644		upregulated
GRMZM2G157027	NA	Uncharacterized protein	5.94789	14.3913	15.5527	35.6953	81.3668	101.252		upregulated
GRMZM2G469414	NA	NA	0.52303	0.734423	1.37051	1.94241	2.66144	2.00451		upregulated
GRMZM2G414002	NA	NA	3.24888	4.46424	8.52121	12.2912	14.3075	16.244		upregulated
GRMZM5G800723	NA	NA	3.10082	2.37326	8.28308	14.2349	18.1904	18.6172		upregulated
GRMZM2G108416	NA	Aminotransferase; class IV family protein	5.01598	12.7543	13.1202	15.3598	15.3739	15.7335		upregulated
AC234175.1_FG010	NA	Uncharacterized protein	1.21027	1.09965	3.18629	8.75828	8.55884	10.0514		upregulated
GRMZM2G030263	NA	NA	0.602323	0.751296	1.59222	2.68205	2.62479	3.29832		upregulated
GRMZM2G034410	NA	Uncharacterized protein	2.98947	4.04503	7.89601	9.55943	11.1872	12.5819		upregulated
GRMZM2G344857	NA	NA	1.0332	1.08474	2.72763	2.62114	2.59175	2.04142		upregulated
GRMZM2G029519	NA	Uncharacterized protein	5.25773	10.775	13.8632	14.2015	6.0258	16.0552		upregulated
GRMZM2G022947	NA	Cytochrome P450 CYP727A4	1.13976	1.77876	3.02249	3.39239	3.2967	4.19069		upregulated
GRMZM2G178815	NA	Uncharacterized protein	1.91506	2.93944	5.03937	3.01502	2.55217	2.57412		upregulated
GRMZM2G036918	NA	Uncharacterized protein	3.48254	5.32248	9.23365	10.9269	10.1091	9.21422		upregulated
GRMZM2G165567	NA	Uncharacterized protein	15.1645	27.267	40.0806	40.5244	36.6867	56.4847		upregulated
GRMZM2G419305	NA	Uncharacterized protein	11.6839	23.4531	30.9006	22.6376	22.792	24.6756		upregulated
GRMZM2G049070	NA	NA	10.6005	16.8913	28.0038	25.9216	16.0382	16.3912		upregulated
GRMZM2G316232	NA	Putative translation elongation/initiation factor family protein	1.94605	1.09642	5.17372	32.5934	28.5222	25.8258		upregulated
GRMZM2G176141	bhlh138	Uncharacterized protein	8.53819	11.5997	22.634	18.6267	17.9757	22.2648		upregulated
GRMZM2G140633	asc1	Cyclin delta-2	12.011	14.5556	31.9766	34.6716	47.5285	47.9821		upregulated
GRMZM2G347583	NA	NA	0.820814	0.525147	2.17863	18.7206	18.352	18.6994		upregulated
GRMZM2G402779	NA	NA	0.289745	0.300931	0.772171	2.81041	2.71256	3.47507		upregulated
GRMZM2G402088	NA	NA	0.401529	0.377856	1.08009	8.28958	8.48297	6.83263		upregulated
GRMZM2G052880	NA	Uncharacterized protein	8.49559	18.5821	22.5717	20.9802	23.0547	25.3761		upregulated
GRMZM2G551402	NA	Uncharacterized protein	0.896902	0.830942	2.38625	16.2591	15.251	15.8933		upregulated
GRMZM2G480712	NA	Uncharacterized protein	0.719077	0.836504	1.91306	5.39442	5.64709	5.63574		upregulated
GRMZM2G114276	NA	NA	16.8459	21.5024	45.047	47.1928	33.8551	22.2405		upregulated
GRMZM2G104730	NA	Uncharacterized protein	0.496159	0.931019	1.33269	4.13852	6.55714	9.23341		upregulated
GRMZM2G173277	NA	Uncharacterized protein	24.4921	83.8318	65.6916	9.43372	8.77941	9.56865		upregulated
GRMZM2G455476	NA	Uncharacterized protein	2.55481	4.97077	6.8223	8.62583	11.7346	10.1027		upregulated
GRMZM2G024992	NA	Uncharacterized protein	1.23	2.21289	3.31404	5.2922	4.84024	4.41087		upregulated
GRMZM5G865999	NA	NA	15.3773	27.4092	41.3562	22.5538	23.3847	23.0441		upregulated
GRMZM2G094639	NA	NA	115.98	234.349	311.774	190.951	259.738	337.462		upregulated
AC207652.3_FG001	NA	NA	0.396975	0.384382	1.07183	4.15508	4.09143	4.34411		upregulated
GRMZM2G039254	NA	NA	6.04378	10.6348	16.284	18.3573	16.6107	18.1647		upregulated
GRMZM2G054050	pza02427	Uncharacterized protein	1.99363	2.19395	5.35298	9.0703	2.59581	12.0561		upregulated
GRMZM2G164956	NA	Uncharacterized protein	41.5901	51.4873	111.987	124.693	130.988	145.327		upregulated
GRMZM2G157354	NA	Nicotiana lesion-inducing like protein; Uncharacterized protein	9.98248	25.1185	26.8941	9.09396	9.84232	8.15672		upregulated
GRMZM2G005646	NA	Uncharacterized protein	8.81157	17.1304	23.7513	10.5144	10.9316	10.6993		upregulated
GRMZM2G149184	pin3	Putative auxin efflux carrier	1.10941	0.904189	2.98333	3.47387	3.98976	2.62127		upregulated
AC233898.1_FG003	NA	Uncharacterized protein	2.77086	2.86604	7.64838	3.77453	2.14774	3.34168		upregulated
GRMZM2G052339	NA	Putative pentatricopeptide repeat family protein	0.965247	1.36245	2.56005	3.00961	2.71738	3.39229		upregulated
GRMZM2G128644	NA	Uncharacterized protein; VQ motif family protein	0.45367	0.454208	1.22225	2.40025	3.83952	5.29355		upregulated
GRMZM5G896260	NA	Indole-3-acetate beta-glucosyltransferase	15.8466	70.3415	42.8433	30.5145	43.6984	76.3603		upregulated
GRMZM2G070394	NA	Uncharacterized protein	0.882313	1.77273	2.3822	0.546088	0.461385	0.581002		upregulated
GRMZM2G352947	NA	NA	0.640865	1.25603	1.7492	0.159316	0.248481	0.237607		upregulated
GRMZM2G120574	NA	NA	3.62447	4.80616	9.80578	5.63894	3.76541	3.94536		upregulated
GRMZM2G329177	NA	NA	4.66903	7.56347	12.6601	10.6522	10.4141	9.76604		upregulated
GRMZM2G389155	NA	NA	0.457035	0.295248	1.25466	0.597039	0.0579098	0.929835		upregulated
GRMZM2G114354	NA	Uncharacterized protein	0.104332	0.0575597	0.281284	1.13861	1.10728	1.2116		upregulated
GRMZM2G124313	NA	CDP-diacylglycerol--glycerol-3-phosphate 3-phosphatidyltransferase	14.3121	20.6459	38.7636	33.9628	26.7516	26.3589		upregulated
GRMZM2G325026	NA	Cytochrome b5	7.88122	20.0444	21.4415	6.12583	6.82131	5.60337		upregulated
GRMZM2G155806	NA	NA	0.205077	0.36501	0.564806	0.911646	1.06695	0.66824		upregulated
GRMZM2G179421	NA	NA	17.6627	33.9689	48.1733	15.4222	14.9683	14.9971		upregulated
GRMZM2G443819	NA	Uncharacterized protein	0.286694	0.814597	0.804467	5.73196	11.9543	14.898		upregulated
AC213654.3_FG001	NA	Uncharacterized protein	22.745	32.3735	61.8913	57.4987	38.3664	69.7127		upregulated
GRMZM2G123973	NA	Uncharacterized protein	2.96288	3.7503	8.10521	6.21845	3.98323	4.03676		upregulated
GRMZM2G038669	NA	NA	0.87368	1.9412	2.35466	1.97018	1.60864	3.50275		upregulated
GRMZM2G448282	NA	Uncharacterized protein	2.15755	3.72208	5.85965	7.33294	8.95906	11.3386		upregulated
GRMZM2G130354	NA	Uncharacterized protein	7.01184	4.69375	19.1059	3.81002	3.46167	3.70801		upregulated
GRMZM2G304274	trps6	Uncharacterized protein	3.40064	4.85979	9.27489	18.8	11.5545	8.61663		upregulated
GRMZM2G101350	bhlh29	Uncharacterized protein	1.24501	1.40799	3.41387	4.74198	2.73697	1.84242		upregulated
GRMZM2G032694	NA	Uncharacterized protein	10.3316	15.6044	28.2786	30.2278	36.4504	35.6252		upregulated
GRMZM2G358238	NA	Uncharacterized protein	6.39977	9.04838	17.518	15.3372	14.0904	14.5243		upregulated
GRMZM2G035401	NA	Uncharacterized protein	0.601679	1.09666	1.64806	2.13167	1.44094	2.25921		upregulated
GRMZM2G443445	NA	Mannitol dehydrogenase	5.09424	26.7354	13.9919	7.94056	10.7429	15.6623		upregulated
GRMZM2G160005	arftf27	Auxin response factor 27; Uncharacterized protein	2.42083	2.16044	6.6194	13.8579	19.1059	21.1437		upregulated
GRMZM2G352855	NA	Uncharacterized protein	8.88799	34.4637	24.3836	14.4198	11.2722	20.8723		upregulated
GRMZM2G004824	NA	Putative threonine aldolase family protein	0.484251	1.06523	1.34638	0.250757	0.213389	0.154274		upregulated
GRMZM2G137029	NA	Uncharacterized protein	3.61713	4.75169	9.95134	26.8194	20.2264	27.9254		upregulated
GRMZM2G080079	gol1	Goliath1; RING-H2 finger protein ATL1Q; Uncharacterized protein	0.398591	0.456329	1.08125	1.56647	2.5248	2.32525		upregulated
GRMZM2G055273	NA	CASP-like protein 10	6.94651	10.5992	19.018	12.9192	17.6315	13.7352		upregulated
GRMZM2G131421	NA	Early nodulin 93	19.8533	93.8465	54.677	32.7912	74.6166	165.731		upregulated
GRMZM2G005013	NA	Uncharacterized protein	0.793105	1.28109	2.23533	3.61644	3.71683	5.35128		upregulated
AC196066.3_FG003	NA	NA	1.42599	1.24683	3.94104	19.698	17.0394	18.6492		upregulated
GRMZM2G087619	NA	NA	0.346124	0.184845	0.946548	8.58442	7.50552	6.18872		upregulated
GRMZM2G300965	NA	Uncharacterized protein	19.8102	47.5532	54.6333	50.5521	107.539	133.882		upregulated
GRMZM2G060118	NA	Uncharacterized protein	9.55526	18.5656	26.3084	0.758961	0.693	0.573304		upregulated
GRMZM2G077842	NA	NA	0.464315	0.607858	1.29865	7.93494	7.32735	7.2081		upregulated
GRMZM2G158261	AY110640	RNA binding protein	5.88323	6.79059	16.2851	28.7708	30.8403	30.1125		upregulated
GRMZM2G175265	mybr48	Putative MYB DNA-binding domain superfamily protein	2.21547	1.89484	6.04288	37.9325	28.5617	22.8668		upregulated
GRMZM2G426802	NA	Signal transducer	2.27414	3.88164	6.25975	12.7186	18.1105	18.8473		upregulated
GRMZM2G065073	NA	Gamma-glutamyltranspeptidase 1	14.7009	23.1597	40.6666	27.3524	30.8838	32.4473		upregulated
GRMZM2G081380	NA	Uncharacterized protein	5.133	12.6366	14.2375	14.0944	10.6897	8.48959		upregulated
GRMZM2G043277	ho2	Uncharacterized protein	2.39551	6.15989	6.62823	7.32215	6.01227	5.19001		upregulated
GRMZM2G045294	NA	Uncharacterized protein	2.08734	8.99924	5.73412	7.18265	8.0205	7.96847		upregulated
GRMZM2G146346	NA	Uncharacterized protein	2.6674	6.99428	7.42414	1.60155	0.944368	1.33736		upregulated
GRMZM2G155499	NA	Putative HLH DNA-binding domain superfamily protein isoform 1; Putative HLH DNA-binding domain superfamily protein isoform 2; Uncharacterized protein	0.353543	0.175379	0.9771	2.08827	4.01619	6.1491		upregulated
GRMZM2G004087	NA	NA	0.600034	0.442541	1.64749	22.8682	22.0961	21.0874		upregulated
GRMZM2G021607	NA	DNA binding protein; Uncharacterized protein	2.66292	5.31157	7.38772	9.37804	12.956	12.7588		upregulated
GRMZM2G095868	NA	Uncharacterized protein	2.27147	3.45059	6.30937	12.4632	14.611	14.2857		upregulated
GRMZM2G021303	NA	Uncharacterized protein	0.474037	0.662176	1.32705	1.95332	1.711	1.49879		upregulated
GRMZM2G559436	NA	NA	0.449364	0.238606	1.20411	11.3199	12.1432	11.3745		upregulated
GRMZM2G139374	NA	Uncharacterized protein	6.7105	10.4146	18.7493	30.4268	26.1191	31.7715		upregulated
GRMZM2G092945	NA	Uncharacterized protein	0.326541	0.435737	0.929325	2.43019	2.68672	1.7961		upregulated
GRMZM2G111731	myb44	MYB transcription factor; Uncharacterized protein	3.7066	7.92229	10.3967	8.09086	8.7912	6.6968		upregulated
GRMZM2G368486	NA	Uncharacterized protein	1.15861	2.29934	3.22364	0.392961	0.541045	0.369731		upregulated
GRMZM2G064708	NA	NA	0.441657	0.439527	1.24108	2.72679	2.03678	2.27512		upregulated
GRMZM2G087063	pet2	Uncharacterized protein	4.86943	10.4896	13.707	6.67974	5.38273	5.32348		upregulated
GRMZM2G036086	NA	Peroxisomal biogenesis factor 11 family protein	5.10725	13.998	14.3685	17.82	15.6479	17.6336		upregulated
GRMZM2G304091	NA	Uncharacterized protein	1.14618	3.67791	3.27216	12.2932	8.88534	7.03393		upregulated
GRMZM2G104199	NA	Uncharacterized protein	13.2819	19.0282	37.5263	20.246	24.4387	34.4279		upregulated
GRMZM2G468132	NA	Uncharacterized protein	0.48044	0.439014	1.37648	8.6254	7.83513	8.29806		upregulated
GRMZM2G159720	NA	Uncharacterized protein	8.04213	13.8372	22.6474	13.4209	12.5583	12.6925		upregulated
GRMZM6G929553	NA	Uncharacterized protein	21.7785	32.0646	61.2245	20.3694	16.5042	10.8054		upregulated
GRMZM2G151266	hb65	NA	0.338463	0.32045	0.951115	5.19878	3.71546	4.55313		upregulated
GRMZM2G093399	NA	NA	2.29585	5.01917	6.4526	2.57326	3.01826	2.74246		upregulated
GRMZM2G409839	NA	NA	0.191035	0.0972173	0.533466	10.7778	10.9927	9.46867		upregulated
GRMZM2G158281	NA	Putative HLH DNA-binding domain superfamily protein	4.6337	7.69354	13.1387	10.9656	11.5405	12.8336		upregulated
GRMZM2G359986	NA	Putative WAK-related receptor-like protein kinase family protein; Uncharacterized protein	5.89657	23.5185	16.6164	17.6596	31.8479	41.6767		upregulated
GRMZM2G049759	NA	NA	0.801684	0.636464	2.26848	9.44516	9.61272	10.6264		upregulated
GRMZM2G065083	phi1	NA	54.255	143.45	153.694	121.606	168.398	268.989		upregulated
AC210023.3_FG015	NA	NA	1.19169	0.753601	3.25233	14.7245	17.8361	15.7368		upregulated
GRMZM2G149520	NA	Uncharacterized protein	30.9269	50.1941	87.7293	64.6366	64.0512	64.954		upregulated
GRMZM2G035809	snrkII1	Putative snRK/SAPK family protein kinase isoform 1; Putative snRK/SAPK family protein kinase isoform 2; Uncharacterized protein	5.8897	12.8643	16.7358	15.3835	11.7947	10.5409		upregulated
GRMZM2G401869	NA	Uncharacterized protein	3.18199	5.84125	9.02845	10.62	11.3023	10.6984		upregulated
GRMZM2G418263	NA	NA	0.0901524	0.121595	0.263779	5.57043	5.81936	5.67213		upregulated
GRMZM2G107499	NA	Uncharacterized protein	7.31989	14.3489	20.8089	31.3231	19.7748	30.8891		upregulated
GRMZM2G362557	NA	Uncharacterized protein	3.82784	5.27185	10.9201	10.2575	10.8747	12.3995		upregulated
GRMZM2G392345	NA	Putative uncharacterized protein	0.434922	0.444399	1.2374	2.23025	2.43783	2.54184		upregulated
GRMZM2G428168	gst21	Glutathione S-transferase; Uncharacterized protein	47.5232	161.976	135.665	159.667	173.939	203.457		upregulated
GRMZM2G046024	NA	ATPase; coupled to transmembrane movement of substance; ATPase; coupled to transmembrane movement of substances	5.88662	6.08916	16.8119	21.1153	12.9121	10.4624		upregulated
GRMZM2G406674	NA	Calmodulin binding protein isoform 1; Calmodulin binding protein isoform 2	13.6188	14.6524	38.9543	35.7436	33.1947	30.0138		upregulated
GRMZM2G031586	NA	Uncharacterized protein	28.7192	45.4834	82.3115	39.9144	46.5567	34.2261		upregulated
GRMZM5G860235	NA	Beta-hexosaminidase	0.955749	0.609965	2.77583	4.59994	5.3995	5.92313		upregulated
GRMZM2G128986	NA	NA	2.25621	5.58727	6.48319	2.60543	3.23754	3.83756		upregulated
GRMZM2G041127	hb54	Uncharacterized protein	5.89585	9.76295	16.9133	18.2875	25.5916	10.094		upregulated
GRMZM2G153977	NA	Uncharacterized protein	33.5344	38.523	96.4581	53.1898	57.6991	56.1175		upregulated
GRMZM2G156827	NA	NA	0.335243	0.203471	0.97957	6.55377	7.27398	7.26435		upregulated
GRMZM2G107711	NA	Putative uncharacterized protein	324.636	500.271	936.6	391.785	292.157	225.622		upregulated
GRMZM2G079200	iaa26	IAA23-auxin-responsive Aux/IAA family member; Uncharacterized protein	3.57438	15.5717	10.2814	6.6968	6.62388	5.61496		upregulated
GRMZM2G087222	NA	NA	0.129459	0.107506	0.358187	1.00933	0.714587	0.938033		upregulated
GRMZM2G149681	NA	Methyltransferase small domain	0.666599	0.628553	1.93109	3.90992	3.57469	4.06707		upregulated
GRMZM2G144275	bhlh136	Uncharacterized protein	5.94065	9.08646	17.2394	47.6401	53.0278	76.533		upregulated
GRMZM2G073197	NA	Putative uncharacterized protein	26.786	26.5134	77.6283	62.7077	61.3988	49.4128		upregulated
GRMZM2G305822	pza01791	Putative U-box domain protein kinase family	3.89601	6.24849	11.2647	9.63663	13.5757	12.7888		upregulated
GRMZM2G404702	NA	Uncharacterized protein	0.261527	0.412654	0.738509	6.39087	9.75825	10.6072		upregulated
GRMZM2G303244	NA	Uncharacterized protein	2.86113	2.85542	8.25879	6.87339	5.50207	11.4712		upregulated
GRMZM2G156905	NA	Putative leucine-rich repeat receptor-like protein kinase family protein	0.530642	0.504905	1.53268	3.10945	3.21026	3.08738		upregulated
GRMZM2G546834	NA	NA	0.536553	0.960035	1.57124	3.64921	2.52698	3.74368		upregulated
GRMZM2G344205	NA	Uncharacterized protein	7.39942	11.3808	21.5313	26.3588	34.2751	45.3935		upregulated
GRMZM2G104468	NA	Uncharacterized protein	1.5311	2.88734	4.51397	6.41088	6.82837	9.18736		upregulated
GRMZM2G007248	NA	Uncharacterized protein	0.192949	0.163626	0.581046	2.11595	1.90749	2.01855		upregulated
GRMZM2G024005	NA	Uncharacterized protein	8.8427	10.2155	25.7529	20.3404	17.6344	20.4387		upregulated
GRMZM2G115772	NA	NA	0.503958	1.09718	1.46935	2.41213	1.89713	2.04644		upregulated
GRMZM2G010302	NA	DIP1; Uncharacterized protein	27.8751	53.1134	81.4655	44.4069	46.1902	50.9129		upregulated
GRMZM5G893848	NA	NA	0.417682	0.29281	1.27314	24.5815	22.2178	20.278		upregulated
GRMZM2G079883	NA	Pistil-specific extensin-like protein	6.0989	8.61587	17.9641	13.9656	18.3669	15.0259		upregulated
GRMZM2G087150	NA	Esterase; Uncharacterized protein	0.586113	1.03839	1.71042	6.20891	6.97021	6.48656		upregulated
GRMZM5G828487	NA	Uncharacterized protein	7.46172	4.04736	21.9197	6.77435	6.26842	6.25669		upregulated
AC187891.3_FG006	ofp39	Uncharacterized protein	17.3297	22.1336	50.8938	17.0744	14.7167	8.41254		upregulated
GRMZM2G126148	NA	Uncharacterized protein	5.61748	11.5919	16.4915	8.10684	7.1478	6.34511		upregulated
GRMZM2G050556	NA	Clathrin assembly protein	0.356559	0.36727	1.0704	1.53074	1.01746	1.36513		upregulated
AC203966.5_FG005	ga20ox1	Gibberellin 20 oxidase 1; Uncharacterized protein	4.21729	3.84548	12.3783	21.5019	12.7012	17.1348		upregulated
GRMZM2G048335	NA	NA	0.72201	0.190862	2.14037	12.9876	14.8942	14.1745		upregulated
GRMZM2G053722	NA	Uncharacterized protein	0.402263	0.331077	1.21463	6.04448	4.12716	3.69978		upregulated
GRMZM2G112530	NA	Uncharacterized protein	25.79	48.6795	76.164	178.319	189.241	193.401		upregulated
GRMZM2G146313	NA	Uncharacterized protein	1.04917	1.64911	3.12509	3.43725	3.04264	3.23252		upregulated
GRMZM2G090487	NA	Uncharacterized protein	0.640036	1.43359	1.90608	1.632	1.53312	0.866877		upregulated
GRMZM2G478396	wox5a	Putative homeobox DNA-binding domain superfamily protein	0.427445	0.419164	1.21436	2.2396	4.76074	7.47922		upregulated
GRMZM2G150841	myb23	Uncharacterized protein	0.455553	0.491542	1.38899	3.51677	4.95553	3.4863		upregulated
GRMZM2G015324	cbl9	Calcineurin B-like protein 9	6.28176	13.2026	18.6903	13.5319	15.6443	16.2705		upregulated
GRMZM2G155375	NA	Uncharacterized protein	5.08374	11.2676	15.0379	12.4885	13.2862	14.9662		upregulated
GRMZM2G563190	NA	Uncharacterized protein	0.579667	1.30524	1.72355	1.86765	2.17396	1.45505		upregulated
GRMZM2G138683	wrky11	Putative WRKY DNA-binding domain superfamily protein; Uncharacterized protein	0.23377	0.338136	0.729218	4.62716	12.3939	16.2588		upregulated
GRMZM2G312419	myb60	Putative MYB DNA-binding domain superfamily protein	7.94603	21.2262	23.5445	11.3996	11.4713	8.55073		upregulated
GRMZM2G067373	NA	Uncharacterized protein	5.7391	15.2389	17.1159	16.4995	16.763	14.6618		upregulated
GRMZM2G116491	NA	Uncharacterized protein	0.439717	1.06772	1.32792	0.492878	0.360682	0.226957		upregulated
GRMZM2G160417	NA	3-ketoacyl-CoA synthase	17.9092	18.1543	53.4254	63.5459	60.1385	68.353		upregulated
GRMZM2G419994	NA	Wound induced protein	11.8536	39.2761	35.4984	25.6093	29.439	32.4067		upregulated
GRMZM2G398288	NA	Uncharacterized protein	3.06576	5.59808	9.17283	11.7216	12.31	14.0262		upregulated
AC213600.3_FG002	NA	Uncharacterized protein	16.4767	33.6675	49.4062	27.2573	27.9991	28.089		upregulated
GRMZM2G040369	NA	Elongation factor 2	0.279319	0.190665	0.827941	7.38382	6.63199	6.38544		upregulated
GRMZM2G040968	NA	Uncharacterized protein	12.2733	14.863	36.963	29.7674	28.9361	26.4231		upregulated
GRMZM2G312110	NA	NA	0.709383	0.661065	2.13723	14.4079	14.9237	13.4188		upregulated
GRMZM2G149751	NA	Uncharacterized protein	2.30058	3.07287	6.94986	38.7917	33.7408	42.6899		upregulated
GRMZM2G018876	dbb1	Salt tolerance-like protein	12.4548	9.95622	37.3813	72.215	56.1819	56.0051		upregulated
GRMZM2G339645	NA	CSLF3-cellulose synthase-like family F; beta1;3;1;4 glucan synthase; Uncharacterized protein	1.03653	1.68649	3.10632	8.42712	12.0457	14.0301		upregulated
GRMZM2G133698	NA	Putative TCP-1/cpn60 chaperonin family protein	1.61899	1.34389	4.95002	19.8516	20.3277	20.891		upregulated
GRMZM2G142664	NA	Auxin-independent growth promoter; Uncharacterized protein	0.770607	1.43327	2.35792	4.12235	4.65929	4.23045		upregulated
GRMZM2G028132	NA	NA	0.300901	0.238592	0.898793	9.95893	9.77591	9.52432		upregulated
GRMZM2G362410	NA	Uncharacterized protein	0.338298	1.46465	1.02298	4.81449	9.80736	8.74011		upregulated
GRMZM2G154845	NA	Putative MATE efflux family protein	0.168925	0.273899	0.505246	1.03204	1.09875	1.02682		upregulated
GRMZM2G009421	NA	NA	0.668636	1.26855	2.031	0.341361	0.40618	0.18933		upregulated
GRMZM2G049342	NA	Uncharacterized protein	11.3645	19.9954	34.5171	23.398	22.346	19.9408		upregulated
GRMZM2G309655	NA	Uncharacterized protein	0.788665	0.962632	2.4048	2.7246	1.36952	1.69345		upregulated
GRMZM2G364069	cdj2	DnaJ protein; DnaJ-related protein ZMDJ1; Uncharacterized protein	66.5122	42.004	202.168	527.137	596.261	554.404		upregulated
GRMZM5G852704	ereb31	Putative AP2/EREBP transcription factor superfamily protein	1.40298	4.83353	4.25353	5.01135	5.90868	10.8691		upregulated
GRMZM2G081790	NA	NA	0.319553	0.304595	0.97399	0.846266	0.582371	0.289937		upregulated
GRMZM2G118062	NA	NA	1.88441	1.58809	5.76589	17.2647	17.6235	23.0795		upregulated
GRMZM2G081214	NA	NA	8.61809	16.8456	26.2333	12.2441	19.1602	14.1506		upregulated
GRMZM2G139082	hscf1	Putative AP2/EREBP transcription factor superfamily protein; Uncharacterized protein	15.0309	21.2527	45.802	109.514	77.9564	73.7927		upregulated
GRMZM2G075459	NA	NA	15.6542	78.458	47.901	25.8748	70.2518	100.379		upregulated
GRMZM2G045686	NA	Uncharacterized protein	2.83494	4.03762	8.592	4.96585	5.00568	4.7105		upregulated
GRMZM2G101125	NA	Uncharacterized protein	2.59596	1.93444	7.97334	20.9666	19.556	14.8789		upregulated
GRMZM2G425719	NA	Uncharacterized protein	0.924809	2.06421	2.86018	5.47826	4.54663	5.39374		upregulated
GRMZM2G394973	dof37	NA	2.31349	3.26249	7.19574	8.27235	15.6738	9.83397		upregulated
GRMZM2G082372	NA	Wiscott-Aldrich syndrome	4.68406	9.05275	14.5785	15.5101	8.2156	8.64927		upregulated
GRMZM2G154119	NA	NA	1.53437	1.85707	4.7449	6.3856	5.05269	5.23697		upregulated
GRMZM2G023291	hb124	NA	2.1331	1.43679	6.62105	35.6817	30.8382	27.1924		upregulated
GRMZM2G073931	NA	NA	0.610328	0.776188	1.86177	1.66616	2.0034	1.92903		upregulated
GRMZM2G063258	NA	Uncharacterized protein	0.461658	1.17456	1.42487	2.2803	1.49182	1.73662		upregulated
GRMZM2G362785	NA	Uncharacterized protein	0.0661311	0.103621	0.217651	0.861676	0.837716	0.735029		upregulated
GRMZM2G319435	NA	Uncharacterized protein	1.03507	1.8838	3.24598	3.18736	4.28128	3.61677		upregulated
AC190915.3_FG007	NA	NA	0.365211	0.363452	1.19068	5.12986	6.23985	5.55773		upregulated
GRMZM2G371210	umc1553	NA	1.30142	2.23243	4.01334	1.8524	1.14305	1.04821		upregulated
GRMZM2G126946	NA	Putative calcium-dependent lipid-binding (CaLB domain) family protein; Uncharacterized protein	2.20586	5.32456	6.89903	5.6231	7.05366	7.48805		upregulated
GRMZM2G414915	NA	Putative subtilase family protein; Uncharacterized protein	18.079	20.4243	56.6457	63.7872	26.7307	27.2315		upregulated
AC229978.2_FG002	NA	NA	1.95062	2.03594	6.02053	23.6554	20.2023	23.9783		upregulated
GRMZM2G473310	NA	Uncharacterized protein	0.250365	0.169589	0.793359	13.0278	12.3829	11.0898		upregulated
GRMZM2G428216	umc2233	Putative uncharacterized protein	17.6394	110.272	55.5665	31.9296	49.3868	140.589		upregulated
GRMZM2G137077	NA	Polygalacturonase	3.55257	7.19464	11.1158	8.81299	6.90228	7.68599		upregulated
GRMZM2G500685	NA	Uncharacterized protein	0.473613	0.977972	1.5092	0.528255	2.00245	1.73946		upregulated
GRMZM2G015281	ereb4	NA	0.490104	0.797874	1.54585	1.38785	1.04027	0.960695		upregulated
GRMZM2G159193	NA	Uncharacterized protein	4.34807	4.21254	13.6836	15.9571	27.5336	28.2407		upregulated
GRMZM2G151319	NA	Carboxyl-terminal proteinase; Uncharacterized protein	6.82816	10.3717	21.5653	14.3962	11.792	9.94919		upregulated
GRMZM2G048033	NA	NA	0.714355	1.66543	2.24887	1.35175	1.46604	0.978043		upregulated
GRMZM2G174136	NA	Putative uncharacterized protein	1.95277	3.19291	6.18275	10.9308	12.4922	17.6964		upregulated
GRMZM2G034206	NA	LGC1; Uncharacterized protein	42.398	80.3372	134.361	49.4151	32.6556	26.8798		upregulated
GRMZM2G078129	NA	NA	3.88514	4.89907	12.3362	18.7888	25.7805	18.5021		upregulated
GRMZM2G099328	limtf4	Zinc ion binding protein	1.53352	3.31232	4.85352	13.8059	21.8176	21.9683		upregulated
GRMZM5G867888	NA	NA	3.15073	7.46124	10.0359	2.40121	2.14987	1.73343		upregulated
GRMZM2G158313	bzip89	BZIP transcription factor family protein; Uncharacterized protein	0.416559	0.415539	1.32489	1.37683	0.815649	0.604515		upregulated
GRMZM2G172506	NA	NA	2.19081	4.00122	6.97399	7.34668	6.04948	6.1019		upregulated
GRMZM2G080696	NA	Uncharacterized protein	0.319684	0.251286	1.00766	1.81286	2.34928	2.63713		upregulated
GRMZM2G027333	NA	Uncharacterized protein	2.19236	3.0694	6.95614	17.7744	12.9747	11.2822		upregulated
GRMZM2G406043	NA	NA	0.739517	0.586621	2.36468	19.5605	20.011	21.0757		upregulated
AC197029.3_FG003	NA	NA	0.910565	0.965225	2.9899	8.39145	7.18841	7.12596		upregulated
GRMZM2G128922	NA	Uncharacterized protein	0.601885	0.568211	1.86888	2.31364	2.65516	3.25279		upregulated
GRMZM2G048324	nrx1	Uncharacterized protein	4.46173	15.0898	14.275	42.1322	49.2941	63.7185		upregulated
GRMZM2G054713	NA	Uncharacterized protein	7.77621	26.4308	24.9659	10.6437	12.7795	15.4424		upregulated
AC235540.1_FG002	NA	NA	2.0025	1.96231	6.37984	4.37812	2.48797	1.34084		upregulated
GRMZM2G455115	NA	NA	0.317857	0.248597	1.02311	13.3126	12.2028	11.3478		upregulated
GRMZM5G846196	NA	Putative vesicle-associated membrane protein family protein; Uncharacterized protein	6.11238	9.2836	19.613	25.2157	31.3441	34.8577		upregulated
GRMZM2G007587	NA	Kelch motif family protein isoform 1; Kelch motif family protein isoform 2; Uncharacterized protein	4.05716	5.96417	13.0702	33.7977	30.2012	39.4133		upregulated
GRMZM2G009335	NA	Uncharacterized protein	19.7066	35.4767	63.6969	102.663	102.119	118.988		upregulated
GRMZM2G405052	NA	Uncharacterized protein	0.10433	0.0881649	0.332679	6.42763	7.57746	7.44413		upregulated
GRMZM2G065394	NA	Uncharacterized protein	15.4133	46.5822	49.9548	38.344	26.5216	16.5822		upregulated
GRMZM2G013619	NA	Uncharacterized protein	13.2372	11.5391	42.9027	108.393	110.242	113.462		upregulated
GRMZM2G047613	NA	Uncharacterized protein	38.0651	116.654	123.623	87.8858	92.1741	68.7513		upregulated
GRMZM2G327311	NA	NA	0.403263	0.368347	1.31866	10.7136	10.553	9.91081		upregulated
GRMZM2G179049	nactf35	NAC domain-containing protein 18	1.63315	1.85214	5.31739	11.7919	8.86071	7.04593		upregulated
GRMZM2G305048	NA	NA	5.08481	3.80479	16.3911	49.6656	55.0599	55.5179		upregulated
GRMZM2G153444	NA	Uncharacterized protein	1.0311	2.00808	3.35695	3.30432	1.45468	2.39206		upregulated
GRMZM2G092672	NA	NA	0.266547	0.149159	0.859586	1.29263	1.00438	1.39092		upregulated
GRMZM5G805732	NA	Uncharacterized protein	1.02051	3.63037	3.22233	11.3753	22.8583	40.2849		upregulated
GRMZM5G889418	NA	Uncharacterized protein	0.190374	0.250708	0.614898	7.29338	6.82474	8.03117		upregulated
GRMZM2G114673	NA	DnaJ domain containing protein	1.82742	1.61154	5.9864	3.64489	4.58143	3.55531		upregulated
GRMZM2G104288	NA	Uncharacterized protein	3.27252	7.66338	10.8048	7.91469	7.82175	8.50516		upregulated
GRMZM2G454474	NA	Triacylglycerol lipase	0.638073	1.71724	2.08064	0.551282	0.172021	0.143495		upregulated
GRMZM2G170520	NA	NA	0.698847	0.68507	2.32926	1.02254	0.468378	0.299648		upregulated
GRMZM2G024799	NA	SF16 protein	1.44228	0.656946	4.83561	4.83282	4.71319	1.90451		upregulated
GRMZM2G003794	NA	Uncharacterized protein	0.37353	0.14256	1.20066	6.58049	8.09129	4.23765		upregulated
GRMZM2G464212	NA	NA	1.12452	2.27641	3.70477	0.157064	0.209989	0.23508		upregulated
GRMZM2G045236	bzip34	DNA binding protein; Putative bZIP transcription factor superfamily protein; Uncharacterized protein	3.35782	5.90285	11.2468	20.7039	20.7861	22.463		upregulated
GRMZM2G062848	NA	Uncharacterized protein	0.620322	0.801359	2.05596	2.93589	5.23732	5.12913		upregulated
GRMZM2G149481	si606065d12	Auxin transporter-like protein 3	33.0512	50.528	110.364	94.7678	77.9893	69.2454		upregulated
GRMZM2G166445	NA	Uncharacterized protein	9.28047	17.773	30.9467	13.6644	14.3462	14.301		upregulated
GRMZM2G422670	NA	NA	1.58712	2.33657	5.39417	13.1369	10.3001	8.6695		upregulated
GRMZM2G000177	NA	Uncharacterized protein	0.291376	0.201353	0.985714	12.5694	11.5573	10.2808		upregulated
GRMZM2G148702	NA	Putative leucine-rich repeat receptor protein kinase family protein	4.35675	4.84976	14.5929	17.3212	16.3629	16.5549		upregulated
GRMZM2G098377	NA	NA	0.418841	1.09637	1.44853	0.581323	0.401095	0.720814		upregulated
GRMZM2G176759	NA	NA	0.133928	0.119551	0.421238	1.27611	2.10411	1.86364		upregulated
GRMZM2G099285	NA	Putative uncharacterized protein	1.73669	2.48447	5.87538	6.27145	3.67227	3.58307		upregulated
GRMZM2G068590	NA	Inhibitor of apoptosis-like protein	0.335252	1.09104	1.10223	0.128671	0.0851698	0.0667559		upregulated
GRMZM2G134980	rz474a(dnaj)	Uncharacterized protein	43.0641	31.249	145.395	311.112	342.681	363.954		upregulated
GRMZM2G015190	NA	Uncharacterized protein	0.788467	0.47042	2.66701	14.894	15.3169	14.6955		upregulated
GRMZM2G317900	arftf35	NA	11.1864	18.7082	37.8724	38.1016	32.2248	28.1184		upregulated
GRMZM2G102845	arftf20	Auxin response factor 20	5.94376	11.8593	20.205	21.6582	23.3679	19.8749		upregulated
GRMZM2G015136	NA	Uncharacterized protein	0.762168	3.75983	2.59513	2.08497	1.65175	1.6522		upregulated
GRMZM2G106413	NA	Wound induced protein	25.4243	85.1736	86.9416	81.8422	94.9934	105.22		upregulated
GRMZM2G018241	cesa9	Cellulose synthase-9	0.430731	0.344002	1.4665	13.6012	16.0255	16.5488		upregulated
GRMZM2G027522	mac1	TPD1	0.615135	2.49932	2.10325	0.654624	0.365809	0.280653		upregulated
GRMZM2G055827	NA	Putative RING zinc finger domain superfamily protein	2.15416	2.80042	7.36066	10.5219	10.462	12.5012		upregulated
GRMZM2G131012	NA	Uncharacterized protein	0.53418	1.22741	1.77458	1.4626	1.61139	2.09361		upregulated
AC204515.4_FG006	NA	Uncharacterized protein	0.237016	1.40443	0.784075	1.49974	2.53026	3.73631		upregulated
GRMZM2G027688	mab13	NA	0.17027	0.48067	0.587855	0.955424	0.999449	0.39959		upregulated
GRMZM2G331533	NA	NA	1.45652	1.12517	5.00236	20.4538	20.694	20.3163		upregulated
GRMZM2G385182	NA	Uncharacterized protein	0.339316	0.375245	1.16684	7.33373	7.11185	7.36363		upregulated
GRMZM2G405559	NA	NA	4.55301	7.64595	15.6727	6.53174	3.51124	3.65159		upregulated
GRMZM2G114680	gras70	Uncharacterized protein	0.40851	0.473191	1.41213	1.48669	0.922972	0.573913		upregulated
GRMZM2G087809	NA	Uncharacterized protein	2.3337	5.08263	8.0284	1.69939	1.79559	2.50748		upregulated
GRMZM2G370193	NA	Putative uncharacterized protein	7.5926	16.4227	26.0124	20.277	29.0885	38.322		upregulated
GRMZM2G451097	NA	NA	0.108647	0.0291516	0.385041	8.17828	36.8671	36.8037		upregulated
GRMZM2G070013	NA	Uncharacterized protein	0.90492	0.556521	3.20465	8.98508	7.5982	7.05884		upregulated
GRMZM2G165622	NA	NA	1.2932	1.13971	4.53438	9.48943	9.10013	9.2159		upregulated
GRMZM2G404965	NA	Hexose carrier protein HEX6; Uncharacterized protein	0.118434	0.59552	0.378988	4.83978	4.81127	3.99378		upregulated
GRMZM2G012758	NA	Glucan endo-1;3-beta-glucosidase 7; Uncharacterized protein	2.14585	4.15285	7.39361	17.7213	33.5444	37.4687		upregulated
GRMZM2G303105	NA	Uncharacterized protein	0.392776	0.413854	1.32742	12.2891	11.9274	12.2709		upregulated
GRMZM2G040121	NA	Uncharacterized protein	10.3287	7.64655	35.9935	98.0046	136.517	192.793		upregulated
GRMZM2G125320	NA	Uncharacterized protein	3.35845	4.90806	11.7377	12.2017	12.388	13.5346		upregulated
GRMZM2G005624	gt1	Uncharacterized protein	8.00946	30.1899	27.9647	22.3725	30.0423	34.2914		upregulated
AC196278.2_FG004	NA	Uncharacterized protein	0.288492	0.271344	1.04434	6.98617	5.89828	4.55065		upregulated
GRMZM2G029243	NA	Uncharacterized protein	2.27599	12.6876	7.99965	7.76726	5.60767	8.07677		upregulated
GRMZM5G857351	NA	NA	2.31265	1.52042	8.24189	42.6113	42.3605	37.0698		upregulated
GRMZM2G305362	NA	Uncharacterized protein	10.397	38.3201	36.6094	32.5589	84.5309	103.834		upregulated
GRMZM2G180150	brk3	Uncharacterized protein	0.245493	0.210163	0.802867	13.4072	12.0241	11.0047		upregulated
GRMZM2G451443	NA	Uncharacterized protein	0.32176	0.29185	1.15258	10.3997	9.72013	8.21083		upregulated
GRMZM2G153627	NA	NA	0.243451	0.220334	0.8056	6.01905	6.23684	6.04693		upregulated
GRMZM2G374085	NA	Uncharacterized protein	6.58002	22.3571	23.1241	13.9154	19.383	31.7901		upregulated
GRMZM5G804575	NA	Nodulin-like protein 5NG4	22.5005	32.0228	79.444	25.5138	15.9364	12.5892		upregulated
GRMZM2G019956	abi18	NA	0.640591	3.26489	2.28895	0.818134	0.425767	0.386559		upregulated
GRMZM5G848822	NA	Uncharacterized protein	0.185033	0.179602	0.663991	1.79631	2.94763	3.23392		upregulated
GRMZM2G477063	NA	Uncharacterized protein	0.52781	3.32012	1.83941	1.84221	6.5733	13.1279		upregulated
GRMZM2G080512	NA	NA	0.315968	0.383036	1.07944	4.27949	4.47851	4.57242		upregulated
GRMZM2G127632	NA	NA	2.67037	2.93918	9.49353	14.1822	17.8075	20.1387		upregulated
GRMZM2G370081	GRMZM2G370081	NA	0.692457	0.815003	2.48842	1.22121	1.00563	1.1814		upregulated
GRMZM5G883741	NA	NA	13.3858	31.5363	48.1104	44.1991	40.4682	37.8101		upregulated
GRMZM2G178917	NA	Cyclopropane fatty acid synthase	0.637059	1.32423	2.32081	2.48458	1.12042	5.24552		upregulated
GRMZM2G318882	NA	Disease resistance response protein 206	0.174865	0.131115	0.63507	7.96952	9.71855	6.26428		upregulated
GRMZM2G025240	NA	Uncharacterized protein	40.0855	42.9849	145.11	114.256	113.31	129.429		upregulated
GRMZM5G826321	NA	Uncharacterized protein	0.579079	0.785386	2.02631	2.63052	1.90475	2.52607		upregulated
GRMZM2G052644	NA	NA	0.759197	1.71171	2.69028	1.88347	1.05627	0.680711		upregulated
GRMZM2G093999	NA	Uncharacterized protein	0.378751	0.597661	1.3496	0.994856	0.43882	0.211432		upregulated
GRMZM2G131822	NA	NA	18.7164	29.3344	68.228	41.3304	29.7598	23.0629		upregulated
GRMZM2G015049	NA	Uncharacterized protein	0.336857	0.11154	1.24606	1.68704	0.549616	0.314932		upregulated
GRMZM2G170289	NA	Putative regulator of chromosome condensation (RCC1) family protein	2.07465	4.10057	7.59172	1.61479	1.55124	1.00626		upregulated
GRMZM2G107109	jmj6	Uncharacterized protein	0.0476493	0.0279988	0.182776	1.2193	1.4369	1.30542		upregulated
GRMZM2G329944	NA	NA	0.154229	0.0924969	0.558868	6.97013	7.48426	6.8601		upregulated
GRMZM2G371033	sbp18	Squamosa promoter-binding protein-like (SBP domain) transcription factor family protein	6.80568	14.2597	24.9264	35.6102	33.9293	41.8009		upregulated
GRMZM2G176774	NA	Uncharacterized protein	0.721617	1.24713	2.6883	2.30009	2.82279	2.59888		upregulated
GRMZM2G177510	NA	Putative O-glycosyl hydrolase family 17 protein; Uncharacterized protein	0.272965	0.769188	1.01248	1.22269	1.31494	0.995551		upregulated
GRMZM2G095905	NA	Putative PWWP domain family protein	0.241043	0.162555	0.878153	10.4561	9.90602	9.30278		upregulated
GRMZM2G084958	pcr1	Uncharacterized protein	0.909878	2.49255	3.42118	20.6908	7.44199	6.68418		upregulated
GRMZM2G083788	NA	NA	3.45033	8.74247	12.7537	20.977	23.7654	22.6413		upregulated
GRMZM2G029623	xer4	RING-H2 finger protein ATL2I	0.560378	0.774989	2.04925	3.26915	3.51407	3.37146		upregulated
GRMZM2G020158	NA	Uncharacterized protein	0.430867	0.56888	1.58502	0.933359	1.11145	1.22679		upregulated
GRMZM2G379929	NA	NA	1.05963	0.689172	3.95395	27.5775	29.6625	31.2932		upregulated
GRMZM2G176430	NA	Uncharacterized protein	0.694421	7.72993	2.5775	5.8428	3.44296	2.39615		upregulated
GRMZM2G141473	ao4	NA	18.7718	45.1101	69.7805	138.652	136.788	167.425		upregulated
GRMZM2G000973	atg13d	Uncharacterized protein	1.17964	1.55148	4.46561	7.95136	6.4282	5.10931		upregulated
GRMZM2G075436	NA	NA	0.977223	0.675903	3.56075	4.28189	2.98018	2.03085		upregulated
GRMZM2G451147	NA	Uncharacterized protein	0.396325	0.746039	1.46098	1.70321	2.23105	2.35171		upregulated
GRMZM2G024466	dcl4	Uncharacterized protein	0.204857	0.232513	0.774474	10.0109	10.0677	9.01072		upregulated
GRMZM2G110473	NA	NA	0.487707	1.7218	1.79353	0.403005	0.345087	0.336503		upregulated
GRMZM2G175812	NA	Uncharacterized protein	6.99326	20.4048	26.0754	80.636	80.4204	66.9549		upregulated
GRMZM2G044818	NA	Uncharacterized protein	0.222944	0.21231	0.883253	1.6998	0.826042	1.87529		upregulated
[truncated: 12,748 more rows]
