# Supplementary material for: Transcriptome Profiling Predicts New Genes to Promote Maize Callus Formation and Transformation
Source: Front Plant Sci. 2019 Dec 20;10:1633. doi: 10.3389/fpls.2019.01633 (PMC6934073; doi:10.3389/fpls.2019.01633)
Supplement: Supplementary Table S5 — The expression level change of the induced LBD transcription factors. [file Table_5.xlsx]

## Sheet: Sheet1
Supplementary Table S5. The expression level change of the induced LBD transcription factors.
geneID	Symbol	cluster	D0_FPKM	D1_FPKM	D2_FPKM	D4_FPKM	D6_FPKM	D8_FPKM	the time with highest expression level
AC149818.2_FG009	rtcl1	cluster1	0.147462	2.24427	9.94203	9.05969	4.17431	5.98142	D2
GRMZM2G150594	lbd42	cluster2	3.98683	10.0097	35.9824	38.416	54.28	37.1985	D6
GRMZM2G110913	lbd3	cluster2	2.40176	6.83219	32.9707	42.657	46.2932	35.1647	D6
GRMZM2G092483	lbd1	cluster2	3.02656	24.6799	52.5331	91.2261	71.747	71.4313	D4
GRMZM2G386674	lbd33	cluster2	18.2638	57.5878	69.7256	94.6108	130.493	156.628	D8
GRMZM2G073044	lbd38	cluster2	11.9614	37.6335	50.6672	52.7044	82.8061	96.2429	D8
GRMZM2G060544	lbd5	cluster3	11.1226	23.5252	24.6137	21.5832	44.1084	55.437	D8
GRMZM2G075499	lbd24	cluster3	4.24515	10.9019	8.35993	11.8414	30.3544	40.66	D8
GRMZM2G079185	lbd26	cluster4	2.69438	8.85203	11.3462	4.44755	1.57128	1.56108	D2
GRMZM2G017319	lbd11	cluster7	7.33584	12.9024	8.25233	5.96018	6.59111	3.6576	D1
GRMZM2G118250	ig1	cluster5	1.96842	0.61384	0.251076	0.279809	0.15682	0.0844043	D0
AC207888.3_FG009	lbd15	cluster8	1.73172	1.02686	0.811577	0.260571	0.123837	0.0446138	D0
GRMZM2G165805	lbd28	cluster3	0	0	0.0740819	0.536357	1.10201	1.0558	D6
